# Supplementary material for: Genetic Diversity of SARS-CoV-2 in Kazakhstan from 2020 to 2022
Source: Viruses. 2026 Jan 21;18(1):138. doi: 10.3390/v18010138 (PMC12846377; doi:10.3390/v18010138)
Supplement: Supplementary file 1 [file viruses-18-00138-s001.zip]

Archive with 2 entries (2 files):
- FigureS1.png
- SupplementaryTableS1.xlsx
