# Supplementary material for: Genetic Diversity of SARS-CoV-2 in Kazakhstan from 2020 to 2022
Source: Viruses. 2026 Jan 21;18(1):138. doi: 10.3390/v18010138 (PMC12846377; doi:10.3390/v18010138)
Supplement: Supplementary file 1 [file viruses-18-00138-s001.zip › SupplementaryTableS1.xlsx]

## Sheet: Лист1
gisaid_epi_isl	strain	date	region	country	division	location	lat	lon	add_info	length	pangolin_lineage	GISAID_clade
EPI_ISL_1334575	hCoV-19/Kazakhstan/122259/2020	2020-03-01	Asia	Kazakhstan	Atyrau Region	Atyrau	47.116667	51.883333	Tengizchevroil	29823	B.1.1	GR
EPI_ISL_4447375	hCoV-19/Kazakhstan/1829/2021	2021-08-19	Asia	Kazakhstan	Kyzylorda Region	Kyzylorda	44.85	65.516667		29888	AY.122	GK
EPI_ISL_4498705	hCoV-19/Kazakhstan/1767/2021	2021-08-19	Asia	Kazakhstan	Mangystau Region	Aktau	43.6525	51.1575		29889	AY.122	GK
EPI_ISL_13612393	hCoV-19/Kazakhstan/109/2022	2022-01-17	Asia	Kazakhstan	East Kazakhstan Region	Oskemen	49.983333	82.616667		29510	BA.1	GRA
EPI_ISL_1364612	hCoV-19/Kazakhstan/418/2020	2020-12-22	Asia	Kazakhstan	East Kazakhstan Region	Oskemen	49.983333	82.616667		29823	B.1.1	GR
EPI_ISL_1334576	hCoV-19/Kazakhstan/125377/2020	2020-03-01	Asia	Kazakhstan	Atyrau Region	Atyrau	47.116667	51.883333	Tengizchevroil	29823	B.1.1	GR
EPI_ISL_4435672	hCoV-19/Kazakhstan/1560/2021	2021-08-17	Asia	Kazakhstan	Astana	Astana	51.147222	71.422222		29888	AY.122	GK
EPI_ISL_4447349	hCoV-19/Kazakhstan/1805/2021	2021-08-17	Asia	Kazakhstan	Kostanay Region	Kostanay	53.2	63.62		29888	AY.122	GK
EPI_ISL_4447353	hCoV-19/Kazakhstan/1808/2021	2021-08-17	Asia	Kazakhstan	Kostanay Region	Kostanay	53.2	63.62		29888	AY.122	GK
EPI_ISL_4447393	hCoV-19/Kazakhstan/1842/2021	2021-08-19	Asia	Kazakhstan	Kyzylorda Region	Kyzylorda	44.85	65.516667		29888	AY.122	GK
EPI_ISL_4447395	hCoV-19/Kazakhstan/1738/2021	2021-08-18	Asia	Kazakhstan	Almaty	Almaty	43.24	76.915		29888	AY.122	GK
EPI_ISL_4498709	hCoV-19/Kazakhstan/1776/2021	2021-08-19	Asia	Kazakhstan	Mangystau Region	Aktau	43.6525	51.1575		29873	AY.122	GK
EPI_ISL_4498717	hCoV-19/Kazakhstan/1784/2021	2021-08-19	Asia	Kazakhstan	Mangystau Region	Aktau	43.6525	51.1575		29889	AY.122	GK
EPI_ISL_13612331	hCoV-19/Kazakhstan/18/2022	2022-01-11	Asia	Kazakhstan	Astana	Astana	51.147222	71.422222		28583	AY.122	GK
EPI_ISL_13612323	hCoV-19/Kazakhstan/10/2022	2022-01-11	Asia	Kazakhstan	Astana	Astana	51.147222	71.422222		28583	B.1.617.2	GK
EPI_ISL_13612464	hCoV-19/Kazakhstan/247/2022	2022-01-18	Asia	Kazakhstan	Almaty	Almaty	43.24	76.915		29522	BA.1.1	GRA
EPI_ISL_13612456	hCoV-19/Kazakhstan/239/2022	2022-01-18	Asia	Kazakhstan	Almaty	Almaty	43.24	76.915		28550	BA.5.2.1	GRA
EPI_ISL_13612484	hCoV-19/Kazakhstan/287/2022	2022-01-19	Asia	Kazakhstan	West Kazakhstan Region	Oral	51.2225	51.3725		29510	BA.1.1	GRA
EPI_ISL_13612416	hCoV-19/Kazakhstan/169/2022	2022-01-17	Asia	Kazakhstan	Turkistan Region	Shymkent	42.316667	69.595833		28583	B.1.617.2	GK
EPI_ISL_13612423	hCoV-19/Kazakhstan/180/2022	2022-01-17	Asia	Kazakhstan	Turkistan Region	Shymkent	42.316667	69.595833		28583	B.1.617.2	GK
EPI_ISL_13612420	hCoV-19/Kazakhstan/173/2022	2022-01-17	Asia	Kazakhstan	Turkistan Region	Shymkent	42.316667	69.595833		28583	AY.122	GK
EPI_ISL_454498	hCoV-19/Kazakhstan/16238/2020	2020-04-14	Asia	Kazakhstan	Astana	Astana	51.147222	71.422222		29903	A.2	S
EPI_ISL_3162298	hCoV-19/Kazakhstan/H0035W2/2021	2021-03-01	Asia	Kazakhstan	Almaty	Almaty	43.24	76.915		29864	B.1.1	GR
EPI_ISL_15727585	hCoV-19/Kazakhstan/KZ02-01022022-H0046W2/2022	2022-02-01	Asia	Kazakhstan	Almaty	Almaty	43.24	76.915		29702	BA.1.1	GRA
EPI_ISL_15727584	hCoV-19/Kazakhstan/KZ02-01022022-H0044W2/2022	2022-02-01	Asia	Kazakhstan	Almaty	Almaty	43.24	76.915		29702	BA.1.1	GRA
EPI_ISL_15727583	hCoV-19/Kazakhstan/KZ02-01022022-H0032W2/2022	2022-02-01	Asia	Kazakhstan	Almaty	Almaty	43.24	76.915		29696	BA.1.1	GRA
EPI_ISL_15727582	hCoV-19/Kazakhstan/KZ02-01022022-H0031W2/2022	2022-02-01	Asia	Kazakhstan	Almaty	Almaty	43.24	76.915		29702	BA.1.1	GRA
EPI_ISL_15727581	hCoV-19/Kazakhstan/KZ02-31012022-H0030W2/2022	2022-01-31	Asia	Kazakhstan	Almaty	Almaty	43.24	76.915		29702	BA.1.1	GRA
EPI_ISL_15727580	hCoV-19/Kazakhstan/KZ02-31012022-H0027W2/2022	2022-01-31	Asia	Kazakhstan	Almaty	Almaty	43.24	76.915		29643	BA.1.1	GRA
EPI_ISL_15727579	hCoV-19/Kazakhstan/KZ02-31012022-H0023W2/2022	2022-01-31	Asia	Kazakhstan	Almaty	Almaty	43.24	76.915		29702	BA.1.1	GRA
EPI_ISL_15727578	hCoV-19/Kazakhstan/KZ02-31012022-H0012W2/2022	2022-01-31	Asia	Kazakhstan	Almaty	Almaty	43.24	76.915		29702	BA.1.1	GRA
EPI_ISL_15727577	hCoV-19/Kazakhstan/KZ02-31012022-H0011W2/2022	2022-01-31	Asia	Kazakhstan	Almaty	Almaty	43.24	76.915		29702	BA.1.1	GRA
EPI_ISL_15727576	hCoV-19/Kazakhstan/KZ02-31012022-H0004W2/2022	2022-01-31	Asia	Kazakhstan	Almaty	Almaty	43.24	76.915		29702	BA.1.1	GRA
EPI_ISL_15727575	hCoV-19/Kazakhstan/KZ02-29012022-H0048W2/2022	2022-01-29	Asia	Kazakhstan	Almaty	Almaty	43.24	76.915		29702	BA.1.1	GRA
EPI_ISL_15727574	hCoV-19/Kazakhstan/KZ02-29012022-H0042W2/2022	2022-01-29	Asia	Kazakhstan	Almaty	Almaty	43.24	76.915		29693	BA.1.1	GRA
EPI_ISL_15727573	hCoV-19/Kazakhstan/KZ02-29012022-H0035W2/2022	2022-01-29	Asia	Kazakhstan	Almaty	Almaty	43.24	76.915		29702	BA.1.1	GRA
EPI_ISL_15727572	hCoV-19/Kazakhstan/KZ02-29012022-H0027W2/2022	2022-01-29	Asia	Kazakhstan	Almaty	Almaty	43.24	76.915		29641	BA.1.1	GRA
EPI_ISL_15727571	hCoV-19/Kazakhstan/KZ02-27012022-H0027W2/2022	2022-01-27	Asia	Kazakhstan	Almaty	Almaty	43.24	76.915		29702	BA.1.1	GRA
EPI_ISL_15727570	hCoV-19/Kazakhstan/KZ02-27012022-H0021W2/2022	2022-01-27	Asia	Kazakhstan	Almaty	Almaty	43.24	76.915		29702	BA.1.1	GRA
EPI_ISL_15727569	hCoV-19/Kazakhstan/KZ02-26012022-H0050W2/2022	2022-01-26	Asia	Kazakhstan	Almaty	Almaty	43.24	76.915		29702	BA.1.1	GRA
EPI_ISL_15727568	hCoV-19/Kazakhstan/KZ02-26012022-H0041W2/2022	2022-01-26	Asia	Kazakhstan	Almaty	Almaty	43.24	76.915		29702	BA.1.1	GRA
EPI_ISL_15727567	hCoV-19/Kazakhstan/KZ02-26012022-H0030W2/2022	2022-01-26	Asia	Kazakhstan	Almaty	Almaty	43.24	76.915		29702	BA.1.1	GRA
EPI_ISL_15727566	hCoV-19/Kazakhstan/KZ02-26012022-H0017W2/2022	2022-01-26	Asia	Kazakhstan	Almaty	Almaty	43.24	76.915		29702	BA.1.1	GRA
EPI_ISL_15727565	hCoV-19/Kazakhstan/KZ02-26012022-H0005W2/2022	2022-01-26	Asia	Kazakhstan	Almaty	Almaty	43.24	76.915		29702	BA.1.1	GRA
EPI_ISL_15727564	hCoV-19/Kazakhstan/KZ02-26012022-H0002W2/2022	2022-01-26	Asia	Kazakhstan	Almaty	Almaty	43.24	76.915		29693	BA.1	GRA
EPI_ISL_2162199	hCoV-19/Kazakhstan/ALA-NRL-442S/2021	2021-04-03	Asia	Kazakhstan	Almaty	Almaty	43.24	76.915		29830	B.1.1.7	GRY
EPI_ISL_2162128	hCoV-19/Kazakhstan/ALA-NRL-80S/2021	2021-03-17	Asia	Kazakhstan	Almaty	Almaty	43.24	76.915		29834	B.1.1.7	GRY
EPI_ISL_2162144	hCoV-19/Kazakhstan/ZAP-NRL-302S/2021	2021-03-18	Asia	Kazakhstan	West Kazakhstan Region	Oral	51.2225	51.3725	Oral	29828	B.1.1.7	GRY
EPI_ISL_2162174	hCoV-19/Kazakhstan/ALA-NRL-413S/2021	2021-04-04	Asia	Kazakhstan	Almaty	Almaty	43.24	76.915	Oral	29839	B.1.1.7	GRY
EPI_ISL_2162172	hCoV-19/Kazakhstan/ALA-NRL-408S/2021	2021-04-04	Asia	Kazakhstan	Almaty	Almaty	43.24	76.915	Oral	29828	B.1.1.7	GRY
EPI_ISL_2162204	hCoV-19/Kazakhstan/ALA-NRL-451S/2021	2021-04-05	Asia	Kazakhstan	Almaty	Almaty	43.24	76.915	Oral	29821	B.1.1.7	GRY
EPI_ISL_2162141	hCoV-19/Kazakhstan/ZHA-NRL-213S/2021	2021-03-15	Asia	Kazakhstan	Almaty Region	Taldykorgan	45.016667	78.366667	Oral	29821	B.1.1.7	GRY
EPI_ISL_2162134	hCoV-19/Kazakhstan/ALA-NRL-107S/2021	2021-03-17	Asia	Kazakhstan	Almaty	Almaty	43.24	76.915	Oral	29823	B.1.1.7	GRY
EPI_ISL_2162198	hCoV-19/Kazakhstan/ALA-NRL-441S/2021	2021-04-03	Asia	Kazakhstan	Almaty	Almaty	43.24	76.915	Oral	29834	B.1.1.7	GRY
EPI_ISL_2162149	hCoV-19/Kazakhstan/ALA-NRL-374S/2021	2021-04-03	Asia	Kazakhstan	Almaty	Almaty	43.24	76.915	Oral	29822	B.1.1.7	GRY
EPI_ISL_2162191	hCoV-19/Kazakhstan/ALA-NRL-433S/2021	2021-04-03	Asia	Kazakhstan	Almaty	Almaty	43.24	76.915	Oral	29828	B.1.1.7	GRY
EPI_ISL_2162179	hCoV-19/Kazakhstan/ALA-NRL-419S/2021	2021-04-04	Asia	Kazakhstan	Almaty	Almaty	43.24	76.915	Oral	29828	B.1.1.7	GRY
EPI_ISL_2162176	hCoV-19/Kazakhstan/ALA-NRL-415S/2021	2021-04-04	Asia	Kazakhstan	Almaty	Almaty	43.24	76.915		29839	B.1.1.7	GRY
EPI_ISL_2162185	hCoV-19/Kazakhstan/ALA-NRL-427S/2021	2021-04-04	Asia	Kazakhstan	Almaty	Almaty	43.24	76.915		29841	B.1.1.7	GRY
EPI_ISL_2162182	hCoV-19/Kazakhstan/ALA-NRL-423S/2021	2021-04-04	Asia	Kazakhstan	Almaty	Almaty	43.24	76.915		29838	B.1.1.7	GRY
EPI_ISL_2162127	hCoV-19/Kazakhstan/ALA-NRL-78S/2021	2021-03-17	Asia	Kazakhstan	Almaty	Almaty	43.24	76.915		29837	B.1.1.7	GRY
EPI_ISL_2162211	hCoV-19/Kazakhstan/ALA-NRL-458S/2021	2021-04-05	Asia	Kazakhstan	Almaty	Almaty	43.24	76.915		29835	B.1.1.7	GRY
EPI_ISL_2162188	hCoV-19/Kazakhstan/ALA-NRL-430S/2021	2021-04-04	Asia	Kazakhstan	Almaty	Almaty	43.24	76.915		29825	B.1.1.7	GRY
EPI_ISL_2162203	hCoV-19/Kazakhstan/ALA-NRL-450S/2021	2021-04-05	Asia	Kazakhstan	Almaty	Almaty	43.24	76.915		29842	B.1.1.7	GRY
EPI_ISL_2162153	hCoV-19/Kazakhstan/ALA-NRL-381S/2021	2021-04-02	Asia	Kazakhstan	Almaty	Almaty	43.24	76.915		29834	B.1.1.7	GRY
EPI_ISL_2162202	hCoV-19/Kazakhstan/ALA-NRL-449S/2021	2021-04-05	Asia	Kazakhstan	Almaty	Almaty	43.24	76.915		29824	B.1.1.7	GRY
EPI_ISL_2162133	hCoV-19/Kazakhstan/ALA-NRL-102S/2021	2021-03-08	Asia	Kazakhstan	Almaty	Almaty	43.24	76.915		29821	B.1.1.7	GRY
EPI_ISL_2162177	hCoV-19/Kazakhstan/ALA-NRL-416S/2021	2021-04-04	Asia	Kazakhstan	Almaty	Almaty	43.24	76.915		29834	B.1.1.7	GRY
EPI_ISL_2162137	hCoV-19/Kazakhstan/AKT-NRL-201S/2021	2021-03-11	Asia	Kazakhstan	Aktobe Region	Aktobe	50.283611	57.229722		29840	B.1.1.7	GRY
EPI_ISL_2162139	hCoV-19/Kazakhstan/ALM-NRL-210S/2021	2021-03-21	Asia	Kazakhstan	Almaty Region	Taldykorgan	45.016667	78.366667		29826	B.1.1.7	GRY
EPI_ISL_2162157	hCoV-19/Kazakhstan/ALA-NRL-385S/2021	2021-04-02	Asia	Kazakhstan	Almaty	Almaty	43.24	76.915		29834	B.1.1.7	GRY
EPI_ISL_2162123	hCoV-19/Kazakhstan/ALA-NRL-60S/2021	2021-03-17	Asia	Kazakhstan	Almaty	Almaty	43.24	76.915		29831	B.1.1.7	GRY
EPI_ISL_2162163	hCoV-19/Kazakhstan/ALA-NRL-397S/2021	2021-04-04	Asia	Kazakhstan	Almaty	Almaty	43.24	76.915		29839	B.1.1.7	GRY
EPI_ISL_2162126	hCoV-19/Kazakhstan/ALA-NRL-77S/2021	2021-03-17	Asia	Kazakhstan	Almaty	Almaty	43.24	76.915		29825	B.1.1.7	GRY
EPI_ISL_2162161	hCoV-19/Kazakhstan/ALA-NRL-392S/2021	2021-04-01	Asia	Kazakhstan	Almaty	Almaty	43.24	76.915		29834	B.1.1.7	GRY
EPI_ISL_2162212	hCoV-19/Kazakhstan/ALA-NRL-459S/2021	2021-04-05	Asia	Kazakhstan	Almaty	Almaty	43.24	76.915		29829	B.1.1.7	GRY
EPI_ISL_2162145	hCoV-19/Kazakhstan/ZAP-NRL-306S/2021	2021-03-19	Asia	Kazakhstan	West Kazakhstan Region	Oral	51.2225	51.3725	Oral	29826	B.1.1.7	GRY
EPI_ISL_2162140	hCoV-19/Kazakhstan/ALM-NRL-211S/2021	2021-03-21	Asia	Kazakhstan	Almaty Region	Taldykorgan	45.016667	78.366667		29835	B.1.1.7	GRY
EPI_ISL_2162136	hCoV-19/Kazakhstan/AST-NRL-150S/2021	2021-03-13	Asia	Kazakhstan	Astana	Astana	51.147222	71.422222		29824	B.1.1.7	GRY
EPI_ISL_1334516	hCoV-19/Kazakhstan/115579/2020	2020-11-17	Asia	Kazakhstan	Almaty	Almaty	43.24	76.915		29823	B.1.1	GR
EPI_ISL_1334517	hCoV-19/Kazakhstan/1341/2020	2020-12-26	Asia	Kazakhstan	Astana	Astana	51.147222	71.422222		29823	B.1.1	GR
EPI_ISL_1448017	hCoV-19/Kazakhstan/42/2021	2021-03-04	Asia	Kazakhstan	East Kazakhstan Region	Oskemen	49.983333	82.616667		29866	B.1.1	GR
EPI_ISL_1334600	hCoV-19/Kazakhstan/125343/2020	2020-03-01	Asia	Kazakhstan	Atyrau Region	Atyrau	47.116667	51.883333	Tengizchevroil	29823	B.1.1	GR
EPI_ISL_454502	hCoV-19/Kazakhstan/21399/2020	2020-04-20	Asia	Kazakhstan	Astana	Astana	51.147222	71.422222		29903	B.1	GH
EPI_ISL_1341313	hCoV-19/Kazakhstan/125375/2020	2020-03-01	Asia	Kazakhstan	Atyrau Region	Atyrau	47.116667	51.883333	Tengizchevroil	29530	B.1.1	G
EPI_ISL_1365740	hCoV-19/Kazakhstan/533/2020	2020-12-22	Asia	Kazakhstan	East Kazakhstan Region	Oskemen	49.983333	82.616667		29823	B.1.1	GR
EPI_ISL_435045	hCoV-19/Kazakhstan/NCB-1/2020	2020-03-22	Asia	Kazakhstan	Astana	Astana	51.147222	71.422222		29900	B.4.1	O
EPI_ISL_454500	hCoV-19/Kazakhstan/18243/2020	2020-04-16	Asia	Kazakhstan	Astana	Astana	51.147222	71.422222		29903	A.2	S
EPI_ISL_1335759	hCoV-19/Kazakhstan/125378/2020	2020-03-01	Asia	Kazakhstan	Atyrau Region	Atyrau	47.116667	51.883333	Tengizchevroil	29823	B.1.1	GR
EPI_ISL_1335760	hCoV-19/Kazakhstan/124637/2020	2020-03-01	Asia	Kazakhstan	Atyrau Region	Atyrau	47.116667	51.883333		29823	B.1.1	GR
EPI_ISL_1365363	hCoV-19/Kazakhstan/129545/2020	2020-12-13	Asia	Kazakhstan	Almaty Region	Taldykorgan	45.016667	78.366667		29823	B.1.1	GR
EPI_ISL_13257829	hCoV-19/Kazakhstan/ATY-NRL-S2310/2022	2022-03-02	Asia	Kazakhstan	Atyrau Region	Atyrau	47.116667	51.883333		29712	BA.2	GRA
EPI_ISL_13257836	hCoV-19/Kazakhstan/VOS-NRL-S2467/2022	2022-04-13	Asia	Kazakhstan	East Kazakhstan Region	Oskemen				29712	BA.2	GRA
EPI_ISL_13257853	hCoV-19/Kazakhstan/AST-NRL-S2637/2022	2022-04-29	Asia	Kazakhstan	Astana	Astana	51.147222	71.422222		29712	BA.2	GRA
EPI_ISL_13257860	hCoV-19/Kazakhstan/AST-NRL-S2650/2022	2022-04-25	Asia	Kazakhstan	Astana	Astana	51.147222	71.422222		29712	BA.2	GRA
EPI_ISL_13257870	hCoV-19/Kazakhstan/AST-NRL-S2670/2022	2022-03-05	Asia	Kazakhstan	Astana	Astana	51.147222	71.422222		29712	BA.2	GRA
EPI_ISL_13257812	hCoV-19/Kazakhstan/SEV-NRL-S1747/2022	2022-04-15	Asia	Kazakhstan	North Kazakhstan Region	Petropavl	54.883333	69.166667		29712	BA.2	GRA
EPI_ISL_13257856	hCoV-19/Kazakhstan/AST-NRL-S2642/2022	2022-04-15	Asia	Kazakhstan	Astana	Astana	51.147222	71.422222		29712	BA.2	GRA
EPI_ISL_13257863	hCoV-19/Kazakhstan/AST-NRL-S2654/2022	2022-04-26	Asia	Kazakhstan	Astana	Astana	51.147222	71.422222		29712	BA.2	GRA
EPI_ISL_13257867	hCoV-19/Kazakhstan/AST-NRL-S2667/2022	2022-04-12	Asia	Kazakhstan	Astana	Astana	51.147222	71.422222		29712	BA.2	GRA
EPI_ISL_13822843	hCoV-19/Kazakhstan/522/2022	2022-06-21	Asia	Kazakhstan	Astana	Astana	51.147222	71.422222		29259	BA.2	GRA
EPI_ISL_13822842	hCoV-19/Kazakhstan/506/2022	2022-06-28	Asia	Kazakhstan	Astana	Astana	51.147222	71.422222		29617	BA.2	GRA
EPI_ISL_13822837	hCoV-19/Kazakhstan/512/2022	2022-06-29	Asia	Kazakhstan	Astana	Astana	51.147222	71.422222		29617	BA.2	GRA
EPI_ISL_13822836	hCoV-19/Kazakhstan/500/2022	2022-06-15	Asia	Kazakhstan	Astana	Astana	51.147222	71.422222		29617	BA.2	GRA
EPI_ISL_13822834	hCoV-19/Kazakhstan/516/2022	2022-06-06	Asia	Kazakhstan	Astana	Astana	51.147222	71.422222		29617	BA.2	GRA
EPI_ISL_13822845	hCoV-19/Kazakhstan/503/2022	2022-06-23	Asia	Kazakhstan	Astana	Astana	51.147222	71.422222		29617	BA.2	GRA
EPI_ISL_13612460	hCoV-19/Kazakhstan/243/2022	2022-01-18	Asia	Kazakhstan	Almaty	Almaty	43.24	76.915		28501	BA.2	GRA
EPI_ISL_13612458	hCoV-19/Kazakhstan/241/2022	2022-01-18	Asia	Kazakhstan	Almaty	Almaty	43.24	76.915		28556	BA.2	GRA
EPI_ISL_13612453	hCoV-19/Kazakhstan/236/2022	2022-01-18	Asia	Kazakhstan	Almaty	Almaty	43.24	76.915		28565	BA.2	GRA
EPI_ISL_13612448	hCoV-19/Kazakhstan/231/2022	2022-01-18	Asia	Kazakhstan	Almaty	Almaty	43.24	76.915		28556	BA.2	GRA
EPI_ISL_13612454	hCoV-19/Kazakhstan/237/2022	2022-01-18	Asia	Kazakhstan	Almaty	Almaty	43.24	76.915		28556	BA.2	GRA
EPI_ISL_13612452	hCoV-19/Kazakhstan/235/2022	2022-01-18	Asia	Kazakhstan	Almaty	Almaty	43.24	76.915		28541	BA.2	GRA
EPI_ISL_1489930	hCoV-19/Kazakhstan/11517/2021	2021-01-21	Asia	Kazakhstan	Jambyl Region	Taraz	42.9	71.366667		29857	B.1.1	GR
EPI_ISL_13281830	hCoV-19/Kazakhstan/ALA-NRL-S1510/2022	2022-04-08	Asia	Kazakhstan	Almaty	Almaty				29701	BA.1	GRA
EPI_ISL_13281833	hCoV-19/Kazakhstan/KAR-NRL-S2095/2022	2022-03-05	Asia	Kazakhstan	Karaganda Region	Karaganda				29701	BA.1	GRA
EPI_ISL_13281834	hCoV-19/Kazakhstan/ATY-NRL-S2388/2022	2022-03-05	Asia	Kazakhstan	Atyrau Region	Atyrau	47.116667	51.883333		29699	BA.1	GRA
EPI_ISL_13281836	hCoV-19/Kazakhstan/AST-NRL-S2628/2022	2022-04-21	Asia	Kazakhstan	Astana	Astana	51.147222	71.422222		29701	BA.1	GRA
EPI_ISL_13257811	hCoV-19/Kazakhstan/SEV-NRL-S1745/2022	2022-04-15	Asia	Kazakhstan	North Kazakhstan Region	Petropavl	54.883333	69.166667		29712	BA.2	GRA
EPI_ISL_13257823	hCoV-19/Kazakhstan/ALA-NRL-S2286/2022	2022-04-14	Asia	Kazakhstan	Almaty	Almaty				29712	BA.2	GRA
EPI_ISL_13257843	hCoV-19/Kazakhstan/MAN-NRL-S2619/2022	2022-04-30	Asia	Kazakhstan	Mangystau Region	Aktau				29712	BA.2	GRA
EPI_ISL_13257833	hCoV-19/Kazakhstan/ATY-NRL-S2389/2022	2022-03-05	Asia	Kazakhstan	Atyrau Region	Atyrau	47.116667	51.883333		29712	BA.2	GRA
EPI_ISL_13257859	hCoV-19/Kazakhstan/AST-NRL-S2649/2022	2022-04-27	Asia	Kazakhstan	Astana	Astana	51.147222	71.422222		29712	BA.2	GRA
EPI_ISL_13257850	hCoV-19/Kazakhstan/AST-NRL-S2626/2022	2022-04-15	Asia	Kazakhstan	Astana	Astana	51.147222	71.422222		29712	BA.2	GRA
EPI_ISL_13257857	hCoV-19/Kazakhstan/AST-NRL-S2645/2022	2022-04-25	Asia	Kazakhstan	Astana	Astana	51.147222	71.422222		29712	BA.2	GRA
EPI_ISL_13257869	hCoV-19/Kazakhstan/AST-NRL-S2669/2022	2022-03-24	Asia	Kazakhstan	Astana	Astana	51.147222	71.422222		29712	BA.2	GRA
EPI_ISL_13257866	hCoV-19/Kazakhstan/AST-NRL-S2664/2022	2022-04-10	Asia	Kazakhstan	Astana	Astana	51.147222	71.422222		29712	BA.2	GRA
EPI_ISL_13257865	hCoV-19/Kazakhstan/AST-NRL-S2659/2022	2022-04-12	Asia	Kazakhstan	Astana	Astana	51.147222	71.422222		29712	BA.2	GRA
EPI_ISL_13953812	hCoV-19/Kazakhstan/ALA-NRL-S2774/2022	2022-06-23	Asia	Kazakhstan	Almaty	Almaty	43.24	76.915		29740	BA.5.2	GRA
EPI_ISL_13953793	hCoV-19/Kazakhstan/ALA-NRL-S2744/2022	2022-06-23	Asia	Kazakhstan	Almaty	Almaty	43.24	76.915		29740	BA.5.2	GRA
EPI_ISL_13953810	hCoV-19/Kazakhstan/ALA-NRL-S2772/2022	2022-06-23	Asia	Kazakhstan	Almaty	Almaty	43.24	76.915		29740	BA.5.2	GRA
EPI_ISL_13953832	hCoV-19/Kazakhstan/ALA-NRL-S2800/2022	2022-06-21	Asia	Kazakhstan	Almaty	Almaty	43.24	76.915		29740	BA.5.2	GRA
EPI_ISL_13953817	hCoV-19/Kazakhstan/ALA-NRL-S2779/2022	2022-06-23	Asia	Kazakhstan	Almaty	Almaty	43.24	76.915		29740	BA.5.2	GRA
EPI_ISL_13953819	hCoV-19/Kazakhstan/ALA-NRL-S2781/2022	2022-06-24	Asia	Kazakhstan	Almaty	Almaty	43.24	76.915		29740	BA.5.2	GRA
EPI_ISL_13953824	hCoV-19/Kazakhstan/ALA-NRL-S2787/2022	2022-06-24	Asia	Kazakhstan	Almaty	Almaty	43.24	76.915		29740	BA.5.2	GRA
EPI_ISL_13953825	hCoV-19/Kazakhstan/ALA-NRL-S2789/2022	2022-06-24	Asia	Kazakhstan	Almaty	Almaty	43.24	76.915		29740	BA.5.2	GRA
EPI_ISL_7629538	hCoV-19/Kazakhstan/KAR-NRL-989/2021	2021-09-20	Asia	Kazakhstan	Karaganda Region	Karaganda	49.802778	73.105556		29829	AY.122	GK
EPI_ISL_7629798	hCoV-19/Kazakhstan/KUS-NRL-1235/2021	2021-10-13	Asia	Kazakhstan	Kostanay Region	Kostanay	53.2	63.62		29827	AY.122	GK
EPI_ISL_7629850	hCoV-19/Kazakhstan/PAV-NRL-1282/2021	2021-09-05	Asia	Kazakhstan	Pavlodar Region	Pavlodar	52.3	76.95		29826	AY.122	GK
EPI_ISL_7629962	hCoV-19/Kazakhstan/KZY-NRL-1326/2021	2021-10-01	Asia	Kazakhstan	Kyzylorda Region	Kyzylorda	44.85	65.516667		29826	AY.122	GK
EPI_ISL_7629982	hCoV-19/Kazakhstan/KZY-NRL-1332/2021	2021-10-12	Asia	Kazakhstan	Kyzylorda Region	Kyzylorda	44.85	65.516667		29826	AY.122	GK
EPI_ISL_8907909	hCoV-19/Kazakhstan/KZY-CSP-9301_S69/2020	2020-06-23	Asia	Kazakhstan	Kyzylorda Region	Kyzylorda	44.85	65.516667	Baikonur	29879	B.1.1	GR
EPI_ISL_8907908	hCoV-19/Kazakhstan/KZY-CSP-9206_S72/2020	2020-06-26	Asia	Kazakhstan	Kyzylorda Region	Kyzylorda	44.85	65.516667	Baikonur	29899	B.1.1	GR
EPI_ISL_8907907	hCoV-19/Kazakhstan/KZY-CSP-9205_S74/2020	2020-06-26	Asia	Kazakhstan	Kyzylorda Region	Kyzylorda	44.85	65.516667	Baikonur	29899	B.1	GH
EPI_ISL_8907905	hCoV-19/Kazakhstan/KZY-CSP-9153_S70/2020	2020-06-25	Asia	Kazakhstan	Kyzylorda Region	Kyzylorda	44.85	65.516667	Baikonur	29882	B.1.1	GR
EPI_ISL_8907903	hCoV-19/Kazakhstan/KZY-CSP-9293_S33/2020	2020-06-23	Asia	Kazakhstan	Kyzylorda Region	Kyzylorda	44.85	65.516667	Baikonur	29886	B.1	GH
EPI_ISL_8907902	hCoV-19/Kazakhstan/KZY-CSP-9245_S24/2020	2020-06-22	Asia	Kazakhstan	Kyzylorda Region	Kyzylorda	44.85	65.516667	Baikonur	29899	B.1.1.440	GR
EPI_ISL_8907901	hCoV-19/Kazakhstan/KZY-CSP-9235_S10/2020	2020-06-18	Asia	Kazakhstan	Kyzylorda Region	Kyzylorda	44.85	65.516667	Baikonur	29886	B.1.1	GR
EPI_ISL_8907900	hCoV-19/Kazakhstan/KZY-CSP-9206_S54/2020	2020-06-26	Asia	Kazakhstan	Kyzylorda Region	Kyzylorda	44.85	65.516667	Baikonur	29891	B.1.1	GR
EPI_ISL_8907899	hCoV-19/Kazakhstan/KZY-CSP-9201_S15/2020	2020-06-26	Asia	Kazakhstan	Kyzylorda Region	Kyzylorda	44.85	65.516667	Baikonur	29886	B.1.1	GR
EPI_ISL_8907898	hCoV-19/Kazakhstan/KZY-CSP-9187_S6/2020	2020-06-26	Asia	Kazakhstan	Kyzylorda Region	Kyzylorda	44.85	65.516667	Baikonur	29879	B.1.1	GR
EPI_ISL_8907897	hCoV-19/Kazakhstan/KZY-CSP-9182_S67/2020	2020-06-29	Asia	Kazakhstan	Kyzylorda Region	Kyzylorda	44.85	65.516667	Baikonur	29887	B.1.1	GR
EPI_ISL_8907896	hCoV-19/Kazakhstan/KZY-CSP-9160_S58/2020	2020-06-29	Asia	Kazakhstan	Kyzylorda Region	Kyzylorda	44.85	65.516667	Baikonur	29886	B.1.1	GR
EPI_ISL_8907895	hCoV-19/Kazakhstan/KZY-CSP-9154_S49/2020	2020-06-25	Asia	Kazakhstan	Kyzylorda Region	Kyzylorda	44.85	65.516667	Baikonur	29885	B.1	GH
EPI_ISL_8907894	hCoV-19/Kazakhstan/KZY-CSP-9153_S63/2020	2020-06-25	Asia	Kazakhstan	Kyzylorda Region	Kyzylorda	44.85	65.516667	Baikonur	29903	B.1.1	GR
EPI_ISL_4636754	hCoV-19/Kazakhstan/1873/2021	2021-08-19	Asia	Kazakhstan	East Kazakhstan Region	Oskemen	49.983333	82.616667		29888	AY.122	GK
EPI_ISL_4638326	hCoV-19/Kazakhstan/2046/2021	2021-08-18	Asia	Kazakhstan	Almaty region	Taldykorgan	45.016667	78.366667		29882	AY.122	GK
EPI_ISL_4638319	hCoV-19/Kazakhstan/2041/2021	2021-08-18	Asia	Kazakhstan	Almaty region	Taldykorgan	45.016667	78.366667		29888	AY.122	GK
EPI_ISL_8527623	hCoV-19/Kazakhstan/2859/2021	2021-12-24	Asia	Kazakhstan	Almaty	Almaty	43.24	76.915		29853	BA.1.1	GRA
EPI_ISL_2438641	hCoV-19/Kazakhstan/ZHA-NRL-575S/2021	2021-04-27	Asia	Kazakhstan	Jambyl Region	Taraz	42.9	71.366667		29816	B.1.1.7	GRY
EPI_ISL_2438659	hCoV-19/Kazakhstan/ZAP-NRL-627S/2021	2021-04-20	Asia	Kazakhstan	West Kazakhstan Region	Oral	51.2225	51.3725	Oral	29816	B.1.1.7	GRY
EPI_ISL_2194542	hCoV-19/Kazakhstan/ALA-NRL-88S/2021	2021-03-11	Asia	Kazakhstan	Almaty	Almaty	43.24	76.915		29839	B.1.1.7	GRY
EPI_ISL_454586	hCoV-19/Kazakhstan/22517/2020	2020-04-21	Asia	Kazakhstan	Astana	Astana	51.147222	71.422222		29903	B.1	GH
EPI_ISL_1341150	hCoV-19/Kazakhstan/123631/2020	2020-03-01	Asia	Kazakhstan	Atyrau Region	Atyrau	47.116667	51.883333		29823	B	L
EPI_ISL_2162147	hCoV-19/Kazakhstan/ZAP-NRL-315S/2021	2021-03-19	Asia	Kazakhstan	West Kazakhstan Region	Oral	51.2225	51.3725	Oral	29837	B.1.1.7	GRY
EPI_ISL_1334570	hCoV-19/Kazakhstan/115436/2020	2020-11-17	Asia	Kazakhstan	Almaty	Almaty	43.24	76.915		29823	B.1.1	GR
EPI_ISL_5532923	hCoV-19/Kazakhstan/NLA-barcode73-4-MN908947.3/2021	2021-08-02	Asia	Kazakhstan	Astana	Astana	51.147222	71.422222		29476	AY.122	GK
EPI_ISL_5532922	hCoV-19/Kazakhstan/NLA-barcode71-4-MN908947.3/2021	2021-08-02	Asia	Kazakhstan	Astana	Astana	51.147222	71.422222		29556	AY.122	GK
EPI_ISL_5465790	hCoV-19/Kazakhstan/NLA-barcode83-4-MN908947.3/2021	2021-08-02	Asia	Kazakhstan	Astana	Astana	51.147222	71.422222		29576	AY.122	GK
EPI_ISL_5465778	hCoV-19/Kazakhstan/NLA-barcode81-4-MN908947.3/2021	2021-08-02	Asia	Kazakhstan	Astana	Astana	51.147222	71.422222		29576	AY.122	GK
EPI_ISL_5465668	hCoV-19/Kazakhstan/NLA-barcode57-4-MN908947.3/2021	2021-08-02	Asia	Kazakhstan	Astana	Astana	51.147222	71.422222		29574	AY.122	GK
EPI_ISL_5465658	hCoV-19/Kazakhstan/NLA-barcode52-4-MN908947.3/2021	2021-08-02	Asia	Kazakhstan	Astana	Astana	51.147222	71.422222		29576	AY.122	GK
EPI_ISL_5465584	hCoV-19/Kazakhstan/NLA-barcode38-4-MN908947.3/2021	2021-08-02	Asia	Kazakhstan	Astana	Astana	51.147222	71.422222		29586	AY.122	GK
EPI_ISL_5465523	hCoV-19/Kazakhstan/NLA-barcode27-4-MN908947.3/2021	2021-08-02	Asia	Kazakhstan	Astana	Astana	51.147222	71.422222		29576	AY.122	GK
EPI_ISL_5465507	hCoV-19/Kazakhstan/NLA-barcode24-4-MN908947.3/2021	2021-08-02	Asia	Kazakhstan	Astana	Astana	51.147222	71.422222		29586	AY.122	GK
EPI_ISL_5465502	hCoV-19/Kazakhstan/NLA-barcode22-4-MN908947.3/2021	2021-08-02	Asia	Kazakhstan	Astana	Astana	51.147222	71.422222		29576	AY.122	GK
EPI_ISL_5465491	hCoV-19/Kazakhstan/NLA-barcode20-4-MN908947.3/2021	2021-08-02	Asia	Kazakhstan	Astana	Astana	51.147222	71.422222		29576	AY.122	GK
EPI_ISL_5465431	hCoV-19/Kazakhstan/NLA-barcode11-4-MN908947.3/2021	2021-08-02	Asia	Kazakhstan	Astana	Astana	51.147222	71.422222		29576	AY.122	GK
EPI_ISL_5465417	hCoV-19/Kazakhstan/NLA-barcode08-4-MN908947.3/2021	2021-08-02	Asia	Kazakhstan	Astana	Astana	51.147222	71.422222		29576	B.1.617.2	GK
EPI_ISL_5465387	hCoV-19/Kazakhstan/NLA-barcode04-4-MN908947.3/2021	2021-08-02	Asia	Kazakhstan	Astana	Astana	51.147222	71.422222		29549	AY.122	GK
EPI_ISL_4445997	hCoV-19/Kazakhstan/1689/2021	2021-08-18	Asia	Kazakhstan	Karaganda Region	Karaganda	49.802778	73.105556		29888	AY.122	GK
EPI_ISL_4447372	hCoV-19/Kazakhstan/1823/2021	2021-08-19	Asia	Kazakhstan	Kyzylorda Region	Kyzylorda	44.85	65.516667		29819	AY.122	GK
EPI_ISL_4447373	hCoV-19/Kazakhstan/1827/2021	2021-08-19	Asia	Kazakhstan	Kyzylorda Region	Kyzylorda	44.85	65.516667		29888	AY.122	GK
EPI_ISL_4638323	hCoV-19/Kazakhstan/2043/2021	2021-08-18	Asia	Kazakhstan	Almaty region	Taldykorgan	45.016667	78.366667		29888	AY.122	GK
EPI_ISL_4637210	hCoV-19/Kazakhstan/2025/2021	2021-08-18	Asia	Kazakhstan	Almaty region	Taldykorgan	45.016667	78.366667		29882	AY.122	GK
EPI_ISL_4636787	hCoV-19/Kazakhstan/1976/2021	2021-08-17	Asia	Kazakhstan	Pavlodar Region	Pavlodar	52.3	76.95		29887	AY.122	GK
EPI_ISL_4636763	hCoV-19/Kazakhstan/1940/2021	2021-08-17	Asia	Kazakhstan	Akmola Region	Kokshetau	53.283333	69.383333		29888	AY.122	GK
EPI_ISL_4636758	hCoV-19/Kazakhstan/1875/2021	2021-08-19	Asia	Kazakhstan	East Kazakhstan Region	Oskemen	49.983333	82.616667		29888	AY.122	GK
EPI_ISL_4520844	hCoV-19/Kazakhstan/1870/2021	2021-08-19	Asia	Kazakhstan	East Kazakhstan Region	Oskemen	49.983333	82.616667		29888	AY.122	GK
EPI_ISL_4520843	hCoV-19/Kazakhstan/1868/2021	2021-08-19	Asia	Kazakhstan	East Kazakhstan Region	Oskemen	49.983333	82.616667		29888	AY.122	GK
EPI_ISL_4520792	hCoV-19/Kazakhstan/1863/2021	2021-08-19	Asia	Kazakhstan	East Kazakhstan Region	Oskemen	49.983333	82.616667		29888	B.1.617.2	GK
EPI_ISL_4520789	hCoV-19/Kazakhstan/1858/2021	2021-08-19	Asia	Kazakhstan	East Kazakhstan Region	Oskemen	49.983333	82.616667		29887	B.1.617.2	GK
EPI_ISL_4520692	hCoV-19/Kazakhstan/1853/2021	2021-08-19	Asia	Kazakhstan	East Kazakhstan Region	Oskemen	49.983333	82.616667		29889	AY.122	GK
EPI_ISL_4520690	hCoV-19/Kazakhstan/1844/2021	2021-08-19	Asia	Kazakhstan	Kyzylorda Region	Kyzylorda	44.85	65.516667		29888	AY.122	GK
EPI_ISL_4514503	hCoV-19/Kazakhstan/1792/2021	2021-08-17	Asia	Kazakhstan	Kostanay Region	Kostanay	53.2	63.62		29889	AY.122	GK
EPI_ISL_4514501	hCoV-19/Kazakhstan/1790/2021	2021-08-17	Asia	Kazakhstan	Kostanay Region	Kostanay	53.2	63.62		29888	AY.122	GK
EPI_ISL_4498720	hCoV-19/Kazakhstan/1787/2021	2021-08-19	Asia	Kazakhstan	Mangystau Region	Aktau	43.6525	51.1575		29889	AY.122	GK
EPI_ISL_4498713	hCoV-19/Kazakhstan/1781/2021	2021-08-19	Asia	Kazakhstan	Mangystau Region	Aktau	43.6525	51.1575		29888	AY.122	GK
EPI_ISL_4498707	hCoV-19/Kazakhstan/1770/2021	2021-08-19	Asia	Kazakhstan	Mangystau Region	Aktau	43.6525	51.1575		29888	AY.122	GK
EPI_ISL_4498706	hCoV-19/Kazakhstan/1768/2021	2021-08-19	Asia	Kazakhstan	Mangystau Region	Aktau	43.6525	51.1575		29887	AY.122	GK
EPI_ISL_4498704	hCoV-19/Kazakhstan/1766/2021	2021-08-19	Asia	Kazakhstan	Mangystau Region	Aktau	43.6525	51.1575		29879	AY.122	GK
EPI_ISL_5465367	hCoV-19/Kazakhstan/NLA-barcode01-4-MN908947.3/2021	2021-08-02	Asia	Kazakhstan	Astana	Astana	51.147222	71.422222		29576	AY.122	GK
EPI_ISL_5465373	hCoV-19/Kazakhstan/NLA-barcode02-4-MN908947.3/2021	2021-08-02	Asia	Kazakhstan	Astana	Astana	51.147222	71.422222		29576	AY.122	GK
EPI_ISL_5465381	hCoV-19/Kazakhstan/NLA-barcode03-4-MN908947.3/2021	2021-08-02	Asia	Kazakhstan	Astana	Astana	51.147222	71.422222		29576	AY.122	GK
EPI_ISL_5465398	hCoV-19/Kazakhstan/NLA-barcode05-4-MN908947.3/2021	2021-08-02	Asia	Kazakhstan	Astana	Astana	51.147222	71.422222		29578	AY.122	GK
EPI_ISL_5465505	hCoV-19/Kazakhstan/NLA-barcode23-4-MN908947.3/2021	2021-08-02	Asia	Kazakhstan	Astana	Astana	51.147222	71.422222		29575	B.1.617.2	GK
EPI_ISL_5465598	hCoV-19/Kazakhstan/NLA-barcode41-4-MN908947.3/2021	2021-08-02	Asia	Kazakhstan	Astana	Astana	51.147222	71.422222		29570	AY.122	GK
EPI_ISL_5465514	hCoV-19/Kazakhstan/NLA-barcode25-4-MN908947.3/2021	2021-08-02	Asia	Kazakhstan	Astana	Astana	51.147222	71.422222		29576	AY.122	GK
EPI_ISL_5465518	hCoV-19/Kazakhstan/NLA-barcode26-4-MN908947.3/2021	2021-08-02	Asia	Kazakhstan	Astana	Astana	51.147222	71.422222		29560	AY.122	GK
EPI_ISL_5465542	hCoV-19/Kazakhstan/NLA-barcode31-4-MN908947.3/2021	2021-08-02	Asia	Kazakhstan	Astana	Astana	51.147222	71.422222		29571	AY.122	GK
EPI_ISL_5465553	hCoV-19/Kazakhstan/NLA-barcode34-4-MN908947.3/2021	2021-08-02	Asia	Kazakhstan	Astana	Astana	51.147222	71.422222		29576	AY.122	GK
EPI_ISL_5465563	hCoV-19/Kazakhstan/NLA-barcode35-4-MN908947.3/2021	2021-08-02	Asia	Kazakhstan	Astana	Astana	51.147222	71.422222		29576	B.1.617.2	GK
EPI_ISL_5465570	hCoV-19/Kazakhstan/NLA-barcode36-4-MN908947.3/2021	2021-08-02	Asia	Kazakhstan	Astana	Astana	51.147222	71.422222		29576	AY.122	GK
EPI_ISL_5465574	hCoV-19/Kazakhstan/NLA-barcode37-4-MN908947.3/2021	2021-08-02	Asia	Kazakhstan	Astana	Astana	51.147222	71.422222		29586	AY.122	GK
EPI_ISL_5465470	hCoV-19/Kazakhstan/NLA-barcode17-4-MN908947.3/2021	2021-08-02	Asia	Kazakhstan	Astana	Astana	51.147222	71.422222		29576	B.1.617.2	GK
EPI_ISL_5465482	hCoV-19/Kazakhstan/NLA-barcode19-4-MN908947.3/2021	2021-08-02	Asia	Kazakhstan	Astana	Astana	51.147222	71.422222		29581	B.1.617.2	GK
EPI_ISL_5465480	hCoV-19/Kazakhstan/NLA-barcode18-4-MN908947.3/2021	2021-08-02	Asia	Kazakhstan	Astana	Astana	51.147222	71.422222		29573	AY.122	GK
EPI_ISL_5465494	hCoV-19/Kazakhstan/NLA-barcode21-4-MN908947.3/2021	2021-08-02	Asia	Kazakhstan	Astana	Astana	51.147222	71.422222		29576	AY.122	GK
EPI_ISL_5465404	hCoV-19/Kazakhstan/NLA-barcode06-4-MN908947.3/2021	2021-08-02	Asia	Kazakhstan	Astana	Astana	51.147222	71.422222		29578	AY.122	GK
EPI_ISL_5465410	hCoV-19/Kazakhstan/NLA-barcode07-4-MN908947.3/2021	2021-08-02	Asia	Kazakhstan	Astana	Astana	51.147222	71.422222		29576	AY.122	GK
EPI_ISL_5465422	hCoV-19/Kazakhstan/NLA-barcode09-4-MN908947.3/2021	2021-08-02	Asia	Kazakhstan	Astana	Astana	51.147222	71.422222		29576	AY.122	GK
EPI_ISL_5465438	hCoV-19/Kazakhstan/NLA-barcode12-4-MN908947.3/2021	2021-08-02	Asia	Kazakhstan	Astana	Astana	51.147222	71.422222		29584	AY.122	GK
EPI_ISL_5465456	hCoV-19/Kazakhstan/NLA-barcode15-4-MN908947.3/2021	2021-08-02	Asia	Kazakhstan	Astana	Astana	51.147222	71.422222		29576	AY.122	GK
EPI_ISL_5465452	hCoV-19/Kazakhstan/NLA-barcode14-4-MN908947.3/2021	2021-08-02	Asia	Kazakhstan	Astana	Astana	51.147222	71.422222		29576	AY.122	GK
EPI_ISL_5465463	hCoV-19/Kazakhstan/NLA-barcode16-4-MN908947.3/2021	2021-08-02	Asia	Kazakhstan	Astana	Astana	51.147222	71.422222		29576	AY.122	GK
EPI_ISL_5465713	hCoV-19/Kazakhstan/NLA-barcode65-4-MN908947.3/2021	2021-08-02	Asia	Kazakhstan	Astana	Astana	51.147222	71.422222		29576	AY.122	GK
EPI_ISL_5465707	hCoV-19/Kazakhstan/NLA-barcode63-4-MN908947.3/2021	2021-08-02	Asia	Kazakhstan	Astana	Astana	51.147222	71.422222		29586	AY.122	GK
EPI_ISL_5465722	hCoV-19/Kazakhstan/NLA-barcode66-4-MN908947.3/2021	2021-08-02	Asia	Kazakhstan	Astana	Astana	51.147222	71.422222		29576	AY.122	GK
EPI_ISL_5465730	hCoV-19/Kazakhstan/NLA-barcode67-4-MN908947.3/2021	2021-08-02	Asia	Kazakhstan	Astana	Astana	51.147222	71.422222		29576	AY.122	GK
EPI_ISL_5465744	hCoV-19/Kazakhstan/NLA-barcode70-4-MN908947.3/2021	2021-08-02	Asia	Kazakhstan	Astana	Astana	51.147222	71.422222		29576	AY.122	GK
EPI_ISL_5465739	hCoV-19/Kazakhstan/NLA-barcode69-4-MN908947.3/2021	2021-08-02	Asia	Kazakhstan	Astana	Astana	51.147222	71.422222		29576	AY.122	GK
EPI_ISL_5465755	hCoV-19/Kazakhstan/NLA-barcode76-4-MN908947.3/2021	2021-08-02	Asia	Kazakhstan	Astana	Astana	51.147222	71.422222		29570	AY.122	GK
EPI_ISL_5465759	hCoV-19/Kazakhstan/NLA-barcode77-4-MN908947.3/2021	2021-08-02	Asia	Kazakhstan	Astana	Astana	51.147222	71.422222		29576	AY.122	GK
EPI_ISL_5465751	hCoV-19/Kazakhstan/NLA-barcode74-4-MN908947.3/2021	2021-08-02	Asia	Kazakhstan	Astana	Astana	51.147222	71.422222		29570	AY.122	GK
EPI_ISL_5465764	hCoV-19/Kazakhstan/NLA-barcode78-4-MN908947.3/2021	2021-08-02	Asia	Kazakhstan	Astana	Astana	51.147222	71.422222		29576	AY.122	GK
EPI_ISL_4470510	hCoV-19/Kazakhstan/1763/2021	2021-08-19	Asia	Kazakhstan	Mangystau Region	Aktau	43.6525	51.1575		29888	AY.122	GK
EPI_ISL_4470509	hCoV-19/Kazakhstan/1761/2021	2021-08-19	Asia	Kazakhstan	Mangystau Region	Aktau	43.6525	51.1575		29890	AY.122	GK
EPI_ISL_4470508	hCoV-19/Kazakhstan/1760/2021	2021-08-19	Asia	Kazakhstan	Mangystau Region	Aktau	43.6525	51.1575		29888	AY.122	GK
EPI_ISL_5465770	hCoV-19/Kazakhstan/NLA-barcode79-4-MN908947.3/2021	2021-08-02	Asia	Kazakhstan	Astana	Astana	51.147222	71.422222		29570	AY.122	GK
EPI_ISL_5465795	hCoV-19/Kazakhstan/NLA-barcode84-4-MN908947.3/2021	2021-08-02	Asia	Kazakhstan	Astana	Astana	51.147222	71.422222		29576	AY.122	GK
EPI_ISL_5465603	hCoV-19/Kazakhstan/NLA-barcode42-4-MN908947.3/2021	2021-08-02	Asia	Kazakhstan	Astana	Astana	51.147222	71.422222		29565	AY.122	GK
EPI_ISL_5465615	hCoV-19/Kazakhstan/NLA-barcode44-4-MN908947.3/2021	2021-08-02	Asia	Kazakhstan	Astana	Astana	51.147222	71.422222		29576	B.1.617.2	GK
EPI_ISL_5465608	hCoV-19/Kazakhstan/NLA-barcode43-4-MN908947.3/2021	2021-08-02	Asia	Kazakhstan	Astana	Astana	51.147222	71.422222		29576	AY.122	GK
EPI_ISL_5465620	hCoV-19/Kazakhstan/NLA-barcode45-4-MN908947.3/2021	2021-08-02	Asia	Kazakhstan	Astana	Astana	51.147222	71.422222		29576	AY.122	GK
EPI_ISL_5465627	hCoV-19/Kazakhstan/NLA-barcode46-4-MN908947.3/2021	2021-08-02	Asia	Kazakhstan	Astana	Astana	51.147222	71.422222		29575	AY.122	GK
EPI_ISL_5465636	hCoV-19/Kazakhstan/NLA-barcode47-4-MN908947.3/2021	2021-08-02	Asia	Kazakhstan	Astana	Astana	51.147222	71.422222		29563	AY.122	GK
EPI_ISL_5465643	hCoV-19/Kazakhstan/NLA-barcode49-4-MN908947.3/2021	2021-08-02	Asia	Kazakhstan	Astana	Astana	51.147222	71.422222		29582	AY.122	GK
EPI_ISL_5465647	hCoV-19/Kazakhstan/NLA-barcode50-4-MN908947.3/2021	2021-08-02	Asia	Kazakhstan	Astana	Astana	51.147222	71.422222		29574	AY.122	GK
EPI_ISL_5465654	hCoV-19/Kazakhstan/NLA-barcode51-4-MN908947.3/2021	2021-08-02	Asia	Kazakhstan	Astana	Astana	51.147222	71.422222		29571	AY.122	GK
EPI_ISL_5465664	hCoV-19/Kazakhstan/NLA-barcode53-4-MN908947.3/2021	2021-08-02	Asia	Kazakhstan	Astana	Astana	51.147222	71.422222		29576	AY.122	GK
EPI_ISL_5465675	hCoV-19/Kazakhstan/NLA-barcode58-4-MN908947.3/2021	2021-08-02	Asia	Kazakhstan	Astana	Astana	51.147222	71.422222		29562	AY.122	GK
EPI_ISL_5465687	hCoV-19/Kazakhstan/NLA-barcode60-4-MN908947.3/2021	2021-08-02	Asia	Kazakhstan	Astana	Astana	51.147222	71.422222		29575	AY.122	GK
EPI_ISL_5465681	hCoV-19/Kazakhstan/NLA-barcode59-4-MN908947.3/2021	2021-08-02	Asia	Kazakhstan	Astana	Astana	51.147222	71.422222		29531	AY.122	GK
EPI_ISL_5465699	hCoV-19/Kazakhstan/NLA-barcode62-4-MN908947.3/2021	2021-08-02	Asia	Kazakhstan	Astana	Astana	51.147222	71.422222		29581	AY.122	GK
EPI_ISL_5465694	hCoV-19/Kazakhstan/NLA-barcode61-4-MN908947.3/2021	2021-08-02	Asia	Kazakhstan	Astana	Astana	51.147222	71.422222		29576	AY.122	GK
EPI_ISL_4447390	hCoV-19/Kazakhstan/1835/2021	2021-08-19	Asia	Kazakhstan	Kyzylorda Region	Kyzylorda	44.85	65.516667		29888	AY.122	GK
EPI_ISL_4447363	hCoV-19/Kazakhstan/1812/2021	2021-08-17	Asia	Kazakhstan	Kostanay Region	Kostanay	53.2	63.62		29888	AY.122	GK
EPI_ISL_4442334	hCoV-19/Kazakhstan/1638/2021	2021-08-19	Asia	Kazakhstan	Astana	Astana	51.147222	71.422222		29888	AY.120	GK
EPI_ISL_4435904	hCoV-19/Kazakhstan/1599/2021	2021-08-18	Asia	Kazakhstan	Jambyl Region	Taraz	42.9	71.366667		29862	AY.121	GK
EPI_ISL_4435901	hCoV-19/Kazakhstan/1563/2021	2021-08-17	Asia	Kazakhstan	Astana	Astana	51.147222	71.422222		29888	AY.122	GK
EPI_ISL_5532925	hCoV-19/Kazakhstan/NLA-barcode80-4-MN908947.3/2021	2021-08-02	Asia	Kazakhstan	Astana	Astana	51.147222	71.422222		29478	AY.122	GK
EPI_ISL_5532920	hCoV-19/Kazakhstan/NLA-barcode55-4-MN908947.3/2021	2021-08-02	Asia	Kazakhstan	Astana	Astana	51.147222	71.422222		29509	AY.122	GK
EPI_ISL_5532921	hCoV-19/Kazakhstan/NLA-barcode68-4-MN908947.3/2021	2021-08-02	Asia	Kazakhstan	Astana	Astana	51.147222	71.422222		29562	AY.122	GK
EPI_ISL_435047	hCoV-19/Kazakhstan/NCB-3/2020	2020-03-25	Asia	Kazakhstan	Astana	Astana	51.147222	71.422222		29903	B.1.1.10	GR
EPI_ISL_13257830	hCoV-19/Kazakhstan/ATY-NRL-S2312/2022	2022-03-02	Asia	Kazakhstan	Atyrau Region	Atyrau	47.116667	51.883333		29712	BA.2	GRA
EPI_ISL_435046	hCoV-19/Kazakhstan/NCB-2/2020	2020-03-25	Asia	Kazakhstan	Astana	Astana	51.147222	71.422222		29903	B.1	G
EPI_ISL_2162129	hCoV-19/Kazakhstan/ALA-NRL-89S/2021	2021-03-12	Asia	Kazakhstan	Almaty	Almaty	43.24	76.915		29825	B.1.1.7	GRY
EPI_ISL_2162124	hCoV-19/Kazakhstan/ALA-NRL-64S/2021	2021-03-17	Asia	Kazakhstan	Almaty	Almaty	43.24	76.915		29840	B.1.1.7	GRY
EPI_ISL_2162131	hCoV-19/Kazakhstan/ALA-NRL-94S/2021	2021-03-13	Asia	Kazakhstan	Almaty	Almaty	43.24	76.915		29838	B.1.1.7	GRY
EPI_ISL_2162125	hCoV-19/Kazakhstan/ALA-NRL-72S/2021	2021-03-17	Asia	Kazakhstan	Almaty	Almaty	43.24	76.915		29838	B.1.1.7	GRY
EPI_ISL_2162130	hCoV-19/Kazakhstan/ALA-NRL-90S/2021	2021-03-12	Asia	Kazakhstan	Almaty	Almaty	43.24	76.915		29825	B.1.1.7	GRY
EPI_ISL_2162132	hCoV-19/Kazakhstan/ALA-NRL-96S/2021	2021-03-13	Asia	Kazakhstan	Almaty	Almaty	43.24	76.915		29837	B.1.1.7	GRY
EPI_ISL_2162150	hCoV-19/Kazakhstan/ALA-NRL-375S/2021	2021-04-03	Asia	Kazakhstan	Almaty	Almaty	43.24	76.915		29835	B.1.1.7	GRY
EPI_ISL_2162135	hCoV-19/Kazakhstan/ALA-NRL-108S/2021	2021-03-17	Asia	Kazakhstan	Almaty	Almaty	43.24	76.915		29843	B.1.1.7	GRY
EPI_ISL_2162138	hCoV-19/Kazakhstan/ALM-NRL-208S/2021	2021-03-21	Asia	Kazakhstan	Almaty Region	Taldykorgan	45.016667	78.366667		29830	B.1.1.7	GRY
EPI_ISL_2162142	hCoV-19/Kazakhstan/ALM-NRL-277S/2021	2021-03-22	Asia	Kazakhstan	Almaty Region	Taldykorgan	45.016667	78.366667		29837	B.1.1.7	GRY
EPI_ISL_2162159	hCoV-19/Kazakhstan/ALA-NRL-387S/2021	2021-04-03	Asia	Kazakhstan	Almaty	Almaty	43.24	76.915		29838	B.1.1.7	GRY
EPI_ISL_2162143	hCoV-19/Kazakhstan/ALM-NRL-293S/2021	2021-03-12	Asia	Kazakhstan	Almaty Region	Taldykorgan	45.016667	78.366667		29830	B.1.1.7	GRY
EPI_ISL_2162146	hCoV-19/Kazakhstan/ZAP-NRL-314S/2021	2021-03-20	Asia	Kazakhstan	West Kazakhstan Region	Oral	51.2225	51.3725	Oral	29843	B.1.1.7	GRY
EPI_ISL_2162151	hCoV-19/Kazakhstan/ALA-NRL-378S/2021	2021-04-03	Asia	Kazakhstan	Almaty	Almaty	43.24	76.915		29821	B.1.1.7	GRY
EPI_ISL_2162156	hCoV-19/Kazakhstan/ALA-NRL-384S/2021	2021-04-02	Asia	Kazakhstan	Almaty	Almaty	43.24	76.915		29834	B.1.1.7	GRY
EPI_ISL_2162148	hCoV-19/Kazakhstan/ALA-NRL-373S/2021	2021-03-28	Asia	Kazakhstan	Almaty	Almaty	43.24	76.915		29832	B.1.1.7	GRY
EPI_ISL_2162152	hCoV-19/Kazakhstan/ALA-NRL-380S/2021	2021-04-02	Asia	Kazakhstan	Almaty	Almaty	43.24	76.915		29820	B.1.1.7	GRY
EPI_ISL_2162169	hCoV-19/Kazakhstan/ALA-NRL-405S/2021	2021-04-01	Asia	Kazakhstan	Almaty	Almaty	43.24	76.915		29844	B.1.1.7	GRY
EPI_ISL_2162154	hCoV-19/Kazakhstan/ALA-NRL-382S/2021	2021-04-02	Asia	Kazakhstan	Almaty	Almaty	43.24	76.915		29827	B.1.1.7	GRY
EPI_ISL_2162155	hCoV-19/Kazakhstan/ALA-NRL-383S/2021	2021-04-02	Asia	Kazakhstan	Almaty	Almaty	43.24	76.915		29836	B.1.1.7	GRY
EPI_ISL_2162158	hCoV-19/Kazakhstan/ALA-NRL-386S/2021	2021-04-03	Asia	Kazakhstan	Almaty	Almaty	43.24	76.915		29837	B.1.1.7	GRY
EPI_ISL_2162160	hCoV-19/Kazakhstan/ALA-NRL-389S/2021	2021-04-03	Asia	Kazakhstan	Almaty	Almaty	43.24	76.915		29837	B.1.1.7	GRY
EPI_ISL_2162192	hCoV-19/Kazakhstan/ALA-NRL-434S/2021	2021-04-03	Asia	Kazakhstan	Almaty	Almaty	43.24	76.915		29823	B.1.1.7	GRY
EPI_ISL_2162162	hCoV-19/Kazakhstan/ALA-NRL-393S/2021	2021-04-04	Asia	Kazakhstan	Almaty	Almaty	43.24	76.915		29826	B.1.1.7	G
EPI_ISL_2162164	hCoV-19/Kazakhstan/ALA-NRL-398S/2021	2021-04-04	Asia	Kazakhstan	Almaty	Almaty	43.24	76.915		29824	B.1.1.7	GRY
EPI_ISL_2162165	hCoV-19/Kazakhstan/ALA-NRL-399S/2021	2021-04-04	Asia	Kazakhstan	Almaty	Almaty	43.24	76.915		29828	B.1.1.7	GRY
EPI_ISL_2162180	hCoV-19/Kazakhstan/ALA-NRL-421S/2021	2021-04-04	Asia	Kazakhstan	Almaty	Almaty	43.24	76.915		29823	B.1.1.7	GRY
EPI_ISL_2162166	hCoV-19/Kazakhstan/ALA-NRL-400S/2021	2021-04-02	Asia	Kazakhstan	Almaty	Almaty	43.24	76.915		29826	B.1.1.7	GRY
EPI_ISL_2162167	hCoV-19/Kazakhstan/ALA-NRL-401S/2021	2021-04-01	Asia	Kazakhstan	Almaty	Almaty	43.24	76.915		29825	B.1.1.7	GRY
EPI_ISL_2162170	hCoV-19/Kazakhstan/ALA-NRL-406S/2021	2021-04-04	Asia	Kazakhstan	Almaty	Almaty	43.24	76.915		29823	B.1.1.7	GRY
EPI_ISL_2162168	hCoV-19/Kazakhstan/ALA-NRL-403S/2021	2021-04-01	Asia	Kazakhstan	Almaty	Almaty	43.24	76.915		29821	B.1.1.7	GRY
EPI_ISL_2162171	hCoV-19/Kazakhstan/ALA-NRL-407S/2021	2021-04-04	Asia	Kazakhstan	Almaty	Almaty	43.24	76.915		29822	B.1.1.7	GRY
EPI_ISL_2162173	hCoV-19/Kazakhstan/ALA-NRL-409S/2021	2021-04-04	Asia	Kazakhstan	Almaty	Almaty	43.24	76.915		29823	B.1.1.7	GRY
EPI_ISL_2162184	hCoV-19/Kazakhstan/ALA-NRL-426S/2021	2021-04-04	Asia	Kazakhstan	Almaty	Almaty	43.24	76.915		29839	B.1.1.7	GRY
EPI_ISL_2162175	hCoV-19/Kazakhstan/ALA-NRL-414S/2021	2021-04-04	Asia	Kazakhstan	Almaty	Almaty	43.24	76.915		29822	B.1.1.7	GRY
EPI_ISL_2162178	hCoV-19/Kazakhstan/ALA-NRL-417S/2021	2021-04-04	Asia	Kazakhstan	Almaty	Almaty	43.24	76.915		29827	B.1.1.7	GRY
EPI_ISL_2162181	hCoV-19/Kazakhstan/ALA-NRL-422S/2021	2021-04-04	Asia	Kazakhstan	Almaty	Almaty	43.24	76.915		29835	B.1.1.7	GRY
EPI_ISL_2162183	hCoV-19/Kazakhstan/ALA-NRL-424S/2021	2021-04-04	Asia	Kazakhstan	Almaty	Almaty	43.24	76.915		29830	B.1.1.7	GRY
EPI_ISL_2162186	hCoV-19/Kazakhstan/ALA-NRL-428S/2021	2021-04-04	Asia	Kazakhstan	Almaty	Almaty	43.24	76.915		29835	B.1.1.7	GRY
EPI_ISL_2162187	hCoV-19/Kazakhstan/ALA-NRL-429S/2021	2021-04-04	Asia	Kazakhstan	Almaty	Almaty	43.24	76.915		29822	B.1.1.7	GRY
EPI_ISL_2162189	hCoV-19/Kazakhstan/ALA-NRL-431S/2021	2021-04-04	Asia	Kazakhstan	Almaty	Almaty	43.24	76.915		29820	B.1.1.7	GRY
EPI_ISL_2162190	hCoV-19/Kazakhstan/ALA-NRL-432S/2021	2021-04-02	Asia	Kazakhstan	Almaty	Almaty	43.24	76.915		29820	B.1.1.7	GRY
EPI_ISL_2162193	hCoV-19/Kazakhstan/ALA-NRL-435S/2021	2021-04-03	Asia	Kazakhstan	Almaty	Almaty	43.24	76.915		29822	B.1.1.7	GRY
EPI_ISL_2162194	hCoV-19/Kazakhstan/ALA-NRL-436S/2021	2021-04-03	Asia	Kazakhstan	Almaty	Almaty	43.24	76.915		29827	B.1.1.7	GRY
EPI_ISL_2162195	hCoV-19/Kazakhstan/ALA-NRL-437S/2021	2021-04-03	Asia	Kazakhstan	Almaty	Almaty	43.24	76.915		29823	B.1.1.7	GRY
EPI_ISL_2162196	hCoV-19/Kazakhstan/ALA-NRL-439S/2021	2021-04-03	Asia	Kazakhstan	Almaty	Almaty	43.24	76.915		29847	B.1.1.7	GRY
EPI_ISL_2162197	hCoV-19/Kazakhstan/ALA-NRL-440S/2021	2021-04-03	Asia	Kazakhstan	Almaty	Almaty	43.24	76.915		29834	B.1.1.7	GRY
EPI_ISL_2162200	hCoV-19/Kazakhstan/ALA-NRL-443S/2021	2021-04-04	Asia	Kazakhstan	Almaty	Almaty	43.24	76.915		29821	B.1.1.7	GRY
EPI_ISL_2162201	hCoV-19/Kazakhstan/ALA-NRL-444S/2021	2021-04-04	Asia	Kazakhstan	Almaty	Almaty	43.24	76.915		29821	B.1.1.7	GRY
EPI_ISL_2162205	hCoV-19/Kazakhstan/ALA-NRL-452S/2021	2021-04-05	Asia	Kazakhstan	Almaty	Almaty	43.24	76.915		29822	B.1.1.7	GRY
EPI_ISL_2162206	hCoV-19/Kazakhstan/ALA-NRL-453S/2021	2021-04-05	Asia	Kazakhstan	Almaty	Almaty	43.24	76.915		29824	B.1.1.7	GRY
EPI_ISL_2162213	hCoV-19/Kazakhstan/ALA-NRL-461S/2021	2021-04-05	Asia	Kazakhstan	Almaty	Almaty	43.24	76.915		29836	B.1.1.7	GRY
EPI_ISL_2162207	hCoV-19/Kazakhstan/ALA-NRL-454S/2021	2021-04-05	Asia	Kazakhstan	Almaty	Almaty	43.24	76.915		29839	B.1.1.7	GRY
EPI_ISL_2162209	hCoV-19/Kazakhstan/ALA-NRL-456S/2021	2021-04-05	Asia	Kazakhstan	Almaty	Almaty	43.24	76.915		29825	B.1.1.7	GRY
EPI_ISL_2162210	hCoV-19/Kazakhstan/ALA-NRL-457S/2021	2021-04-05	Asia	Kazakhstan	Almaty	Almaty	43.24	76.915		29835	B.1.1.7	GRY
EPI_ISL_13822833	hCoV-19/Kazakhstan/499/2022	2022-06-14	Asia	Kazakhstan	Astana	Astana	51.147222	71.422222		29617	BA.2	GRA
EPI_ISL_13717915	hCoV-19/Kazakhstan/NLA_barcode56-15-MN908947_3/2022	2022-05-28	Asia	Kazakhstan	Astana	Astana	51.147222	71.422222		29105	BA.2	GRA
EPI_ISL_2438610	hCoV-19/Kazakhstan/ATY-NRL-490S/2021	2021-04-20	Asia	Kazakhstan	Atyrau Region	Atyrau	47.116667	51.883333		29818	B.1.1.7	GRY
EPI_ISL_2438629	hCoV-19/Kazakhstan/KAR-NRL-555S/2021	2021-04-19	Asia	Kazakhstan	Karaganda Region	Karaganda	49.802778	73.105556		29816	B.1.1.7	GRY
EPI_ISL_2438626	hCoV-19/Kazakhstan/ALM-NRL-540S/2021	2021-04-20	Asia	Kazakhstan	Almaty Region	Taldykorgan	45.016667	78.366667		29816	B.1.1.7	GRY
EPI_ISL_2438620	hCoV-19/Kazakhstan/PAV-NRL-519S/2021	2021-04-15	Asia	Kazakhstan	Pavlodar Region	Pavlodar	52.3	76.95		29813	B.1.1.7	GRY
EPI_ISL_2438631	hCoV-19/Kazakhstan/KAR-NRL-560S/2021	2021-04-19	Asia	Kazakhstan	Karaganda Region	Karaganda	49.802778	73.105556		29816	B.1.1.7	GRY
EPI_ISL_2438614	hCoV-19/Kazakhstan/ALM-NRL-501S/2021	2021-04-14	Asia	Kazakhstan	Almaty Region	Taldykorgan	45.016667	78.366667		29816	B.1.1.7	GRY
EPI_ISL_2438615	hCoV-19/Kazakhstan/ALM-NRL-504S/2021	2021-04-15	Asia	Kazakhstan	Almaty Region	Taldykorgan	45.016667	78.366667		29817	B.1.1.7	GRY
EPI_ISL_2438621	hCoV-19/Kazakhstan/ALM-NRL-527S/2021	2021-04-19	Asia	Kazakhstan	Almaty	Almaty	43.24	76.915		29816	B.1.1.7	GRY
EPI_ISL_2438622	hCoV-19/Kazakhstan/ALM-NRL-528S/2021	2021-04-17	Asia	Kazakhstan	Almaty	Almaty	43.24	76.915		29814	B.1.1.7	GRY
EPI_ISL_2438624	hCoV-19/Kazakhstan/ALM-NRL-538S/2021	2021-04-21	Asia	Kazakhstan	Almaty Region	Taldykorgan	45.016667	78.366667		29817	B.1.1.7	GRY
EPI_ISL_2438627	hCoV-19/Kazakhstan/PAV-NRL-548S/2021	2021-04-20	Asia	Kazakhstan	Pavlodar Region	Pavlodar	52.3	76.95		29817	B.1.1.7	GRY
EPI_ISL_2438632	hCoV-19/Kazakhstan/KAR-NRL-561S/2021	2021-04-19	Asia	Kazakhstan	Karaganda Region	Karaganda	49.802778	73.105556		29816	B.1.1.7	GRY
EPI_ISL_2438639	hCoV-19/Kazakhstan/ZHA-NRL-573S/2021	2021-04-26	Asia	Kazakhstan	Jambyl Region	Taraz	42.9	71.366667		29818	B.1.1.7	GRY
EPI_ISL_2438634	hCoV-19/Kazakhstan/KAR-NRL-564S/2021	2021-04-25	Asia	Kazakhstan	Karaganda Region	Karaganda	49.802778	73.105556		29816	B.1.1.7	GRY
EPI_ISL_2438635	hCoV-19/Kazakhstan/KAR-NRL-565S/2021	2021-04-25	Asia	Kazakhstan	Karaganda Region	Karaganda	49.802778	73.105556		29819	B.1.1.7	GRY
EPI_ISL_2438636	hCoV-19/Kazakhstan/KAR-NRL-567S/2021	2021-04-26	Asia	Kazakhstan	Karaganda Region	Karaganda	49.802778	73.105556		29820	B.1.1.7	GRY
EPI_ISL_2438638	hCoV-19/Kazakhstan/ZHA-NRL-572S/2021	2021-04-26	Asia	Kazakhstan	Jambyl Region	Taraz	42.9	71.366667		29815	B.1.1.7	GRY
EPI_ISL_2438644	hCoV-19/Kazakhstan/ZHA-NRL-584S/2021	2021-04-26	Asia	Kazakhstan	Jambyl Region	Taraz	42.9	71.366667		29819	B.1.1.7	GRY
EPI_ISL_2438649	hCoV-19/Kazakhstan/KUS-NRL-600S/2021	2021-04-26	Asia	Kazakhstan	Kostanay Region	Kostanay	53.2	63.62		29833	B.1.1.7	GRY
EPI_ISL_2438652	hCoV-19/Kazakhstan/MAN-NRL-610S/2021	2021-04-23	Asia	Kazakhstan	Mangystau Region	Aktau	43.6525	51.1575		29816	B.1.1.7	GRY
EPI_ISL_2438653	hCoV-19/Kazakhstan/MAN-NRL-611S/2021	2021-04-17	Asia	Kazakhstan	Mangystau Region	Aktau	43.6525	51.1575		29818	B.1.1.7	GRY
EPI_ISL_2438657	hCoV-19/Kazakhstan/ZAP-NRL-625S/2021	2021-04-21	Asia	Kazakhstan	West Kazakhstan Region	Oral	51.2225	51.3725	Oral	29815	B.1.1.7	GRY
EPI_ISL_2438658	hCoV-19/Kazakhstan/ZAP-NRL-626S/2021	2021-04-20	Asia	Kazakhstan	West Kazakhstan Region	Oral	51.2225	51.3725	Oral	29818	B.1.1.7	GRY
EPI_ISL_2438660	hCoV-19/Kazakhstan/ZAP-NRL-630S/2021	2021-04-25	Asia	Kazakhstan	West Kazakhstan Region	Oral	51.2225	51.3725	Oral	29824	B.1.1.7	GRY
EPI_ISL_2004074	hCoV-19/Kazakhstan/NRL-YUZ-232S/2021	2021-03-17	Asia	Kazakhstan	Turkistan Region	Shymkent	42.316667	69.595833	Turkestan	29822	B.1.1.7	GR
EPI_ISL_2004068	hCoV-19/Kazakhstan/NRL-ALA-59S/2021	2021-03-17	Asia	Kazakhstan	Almaty	Almaty	43.24	76.915		29823	B.1.1.7	GRY
EPI_ISL_2438619	hCoV-19/Kazakhstan/ALM-NRL-511S/2021	2021-04-15	Asia	Kazakhstan	Almaty Region	Taldykorgan	45.016667	78.366667		29823	B.1.1.7	GRY
EPI_ISL_2438618	hCoV-19/Kazakhstan/ALM-NRL-510S/2021	2021-04-15	Asia	Kazakhstan	Almaty Region	Taldykorgan	45.016667	78.366667		29817	B.1.1.7	GRY
EPI_ISL_2438617	hCoV-19/Kazakhstan/ALM-NRL-509S/2021	2021-04-15	Asia	Kazakhstan	Almaty Region	Taldykorgan	45.016667	78.366667		29817	B.1.1.7	GRY
EPI_ISL_2438616	hCoV-19/Kazakhstan/ALM-NRL-505S/2021	2021-04-20	Asia	Kazakhstan	Almaty Region	Taldykorgan	45.016667	78.366667		29817	B.1.1.7	GRY
EPI_ISL_2438612	hCoV-19/Kazakhstan/ATY-NRL-498S/2021	2021-04-15	Asia	Kazakhstan	Atyrau Region	Atyrau	47.116667	51.883333		29816	B.1.1.7	GRY
EPI_ISL_2438611	hCoV-19/Kazakhstan/ATY-NRL-497S/2021	2021-04-13	Asia	Kazakhstan	Atyrau Region	Atyrau	47.116667	51.883333		29813	B.1.1.7	GRY
EPI_ISL_2438608	hCoV-19/Kazakhstan/ATY-NRL-488S/2021	2021-04-04	Asia	Kazakhstan	Atyrau Region	Atyrau	47.116667	51.883333		29819	B.1.1.7	GRY
EPI_ISL_2438609	hCoV-19/Kazakhstan/ATY-NRL-489S/2021	2021-04-04	Asia	Kazakhstan	Atyrau Region	Atyrau	47.116667	51.883333		29818	B.1.1.7	GRY
EPI_ISL_2438607	hCoV-19/Kazakhstan/ATY-NRL-486S/2021	2021-04-05	Asia	Kazakhstan	Atyrau Region	Atyrau	47.116667	51.883333		29820	B.1.1.7	GRY
EPI_ISL_2438605	hCoV-19/Kazakhstan/KZY-NRL-471S/2021	2021-04-08	Asia	Kazakhstan	Kyzylorda Region	Kyzylorda	44.85	65.516667		29821	B.1.1.7	GRY
EPI_ISL_2438602	hCoV-19/Kazakhstan/KZY-NRL-466S/2021	2021-04-09	Asia	Kazakhstan	Kyzylorda Region	Kyzylorda	44.85	65.516667		29816	B.1.1.7	GRY
EPI_ISL_2438628	hCoV-19/Kazakhstan/KAR-NRL-552S/2021	2021-04-20	Asia	Kazakhstan	Karaganda Region	Karaganda	49.802778	73.105556		29818	B.1.1.7	GRY
EPI_ISL_2438656	hCoV-19/Kazakhstan/ZAP-NRL-624S/2021	2021-04-21	Asia	Kazakhstan	West Kazakhstan Region	Oral	51.2225	51.3725	Oral	29812	B.1.1.7	GRY
EPI_ISL_2438654	hCoV-19/Kazakhstan/ZAP-NRL-622S/2021	2021-04-15	Asia	Kazakhstan	West Kazakhstan Region	Oral	51.2225	51.3725	Oral	29815	B.1.1.7	GRY
EPI_ISL_2438651	hCoV-19/Kazakhstan/MAN-NRL-609S/2021	2021-04-23	Asia	Kazakhstan	Mangystau Region	Aktau	43.6525	51.1575		29819	B.1.1.7	GRY
EPI_ISL_2438648	hCoV-19/Kazakhstan/KUS-NRL-596S/2021	2021-04-26	Asia	Kazakhstan	Kostanay Region	Kostanay	53.2	63.62		29818	B.1.1.7	GRY
EPI_ISL_2438647	hCoV-19/Kazakhstan/KUS-NRL-594S/2021	2021-04-26	Asia	Kazakhstan	Kostanay Region	Kostanay	53.2	63.62		29816	B.1.1.7	GRY
EPI_ISL_2438646	hCoV-19/Kazakhstan/KUS-NRL-593S/2021	2021-04-26	Asia	Kazakhstan	Kostanay Region	Kostanay	53.2	63.62		29815	B.1.1.7	GRY
EPI_ISL_2438645	hCoV-19/Kazakhstan/KUS-NRL-590S/2021	2021-04-26	Asia	Kazakhstan	Kostanay Region	Kostanay	53.2	63.62		29818	B.1.1.7	GRY
EPI_ISL_2438640	hCoV-19/Kazakhstan/ZHA-NRL-574S/2021	2021-04-27	Asia	Kazakhstan	Jambyl Region	Taraz	42.9	71.366667		29817	B.1.1.7	GRY
EPI_ISL_2438664	hCoV-19/Kazakhstan/ALM-NRL-9115S/2021	2021-04-24	Asia	Kazakhstan	Almaty Region	Taldykorgan	45.016667	78.366667		29818	B.1.1.7	GRY
EPI_ISL_2438642	hCoV-19/Kazakhstan/ZHA-NRL-576S/2021	2021-04-24	Asia	Kazakhstan	Jambyl Region	Taraz	42.9	71.366667		29818	B.1.1.7	GRY
EPI_ISL_2438633	hCoV-19/Kazakhstan/KAR-NRL-563S/2021	2021-04-25	Asia	Kazakhstan	Karaganda Region	Karaganda	49.802778	73.105556		29816	B.1.1.7	GRY
EPI_ISL_2840046	hCoV-19/Kazakhstan/ZHA-NRL-577S/2021	2021-04-24	Asia	Kazakhstan	Jambyl Region	Taraz	42.9	71.366667		29817	B.1.1.7	GRY
EPI_ISL_2840047	hCoV-19/Kazakhstan/KUS-NRL-589S/2021	2021-04-27	Asia	Kazakhstan	Kostanay Region	Kostanay	53.2	63.62		29817	B.1.1.7	GRY
EPI_ISL_13822838	hCoV-19/Kazakhstan/518/2022	2022-06-01	Asia	Kazakhstan	Astana	Astana	51.147222	71.422222		29617	BA.2	GRA
EPI_ISL_1489932	hCoV-19/Kazakhstan/1544/2021	2021-03-04	Asia	Kazakhstan	East Kazakhstan Region	Oskemen	49.983333	82.616667		29869	B.1.1	GR
EPI_ISL_1448020	hCoV-19/Kazakhstan/9008/2021	2021-02-26	Asia	Kazakhstan	Karaganda Region	Karaganda	49.802778	73.105556		29892	B.1.177.53	GV
EPI_ISL_1448018	hCoV-19/Kazakhstan/3601/2021	2021-02-24	Asia	Kazakhstan	Turkistan Region	Shymkent	42.316667	69.595833		29867	B.1.1	GR
EPI_ISL_1365743	hCoV-19/Kazakhstan/3374/2020	2020-11-22	Asia	Kazakhstan	East Kazakhstan Region	Oskemen	49.983333	82.616667		29823	B.1.1	GR
EPI_ISL_1365741	hCoV-19/Kazakhstan/3371/2020	2020-12-04	Asia	Kazakhstan	East Kazakhstan Region	Oskemen	49.983333	82.616667		29823	B.1.1	GR
EPI_ISL_1365736	hCoV-19/Kazakhstan/61106/2020	2020-12-09	Asia	Kazakhstan	West Kazakhstan Region	Oral	51.2225	51.3725		29823	B.1.1	GR
EPI_ISL_1365734	hCoV-19/Kazakhstan/3552/2020	2020-12-04	Asia	Kazakhstan	East Kazakhstan Region	Oskemen	49.983333	82.616667		29823	B.1.1	GR
EPI_ISL_1365365	hCoV-19/Kazakhstan/115697/2020	2020-11-18	Asia	Kazakhstan	Almaty Region	Taldykorgan	45.016667	78.366667		29823	B.1.1	GR
EPI_ISL_1365364	hCoV-19/Kazakhstan/114698/2020	2020-11-14	Asia	Kazakhstan	Almaty Region	Taldykorgan	45.016667	78.366667		29823	B.1.1	GR
EPI_ISL_1365036	hCoV-19/Kazakhstan/129546/2020	2020-12-13	Asia	Kazakhstan	Almaty Region	Taldykorgan	45.016667	78.366667		29823	B.1.1	GR
EPI_ISL_1364991	hCoV-19/Kazakhstan/129544/2020	2020-12-13	Asia	Kazakhstan	Almaty Region	Taldykorgan	45.016667	78.366667		29823	B.1.1	GR
EPI_ISL_1364880	hCoV-19/Kazakhstan/13059/2020	2020-12-31	Asia	Kazakhstan	Atyrau Region	Atyrau	47.116667	51.883333		29530	B.1.1	G
EPI_ISL_1364864	hCoV-19/Kazakhstan/124954/2021	2021-03-01	Asia	Kazakhstan	Atyrau Region	Atyrau	47.116667	51.883333	Tengizchevroil	29530	B.1.1	G
EPI_ISL_1364863	hCoV-19/Kazakhstan/122954/2021	2021-03-01	Asia	Kazakhstan	Atyrau Region	Atyrau	47.116667	51.883333	Tengizchevroil	29530	B.1.1	G
EPI_ISL_1364621	hCoV-19/Kazakhstan/116969/2021	2021-03-01	Asia	Kazakhstan	Atyrau Region	Atyrau	47.116667	51.883333	Tengizchevroil	29530	B.1.1	G
EPI_ISL_1364619	hCoV-19/Kazakhstan/115967/2021	2021-03-01	Asia	Kazakhstan	Atyrau Region	Atyrau	47.116667	51.883333	Tengizchevroil	29530	B.1.1	G
EPI_ISL_1364618	hCoV-19/Kazakhstan/125804/2021	2021-03-01	Asia	Kazakhstan	Atyrau Region	Atyrau	47.116667	51.883333	Tengizchevroil	29530	B.1.1	G
EPI_ISL_1364617	hCoV-19/Kazakhstan/124503/2021	2021-03-01	Asia	Kazakhstan	Atyrau Region	Atyrau	47.116667	51.883333	Tengizchevroil	29530	B.1.1	G
EPI_ISL_1364616	hCoV-19/Kazakhstan/122251/2020	NA	Asia	Kazakhstan	Atyrau Region	Atyrau	47.116667	51.883333	Tengizchevroil	29530	B.1.1	G
EPI_ISL_1364615	hCoV-19/Kazakhstan/2647/2020	2020-12-29	Asia	Kazakhstan	Astana	Astana	51.147222	71.422222		29527	B.1.1	G
EPI_ISL_1364614	hCoV-19/Kazakhstan/53473/2020	2020-12-18	Asia	Kazakhstan	Aktobe Region	Aktobe	50.283611	57.229722		29823	B.1.1	GR
EPI_ISL_1341641	hCoV-19/Kazakhstan/7758/2021	2021-01-06	Asia	Kazakhstan	Astana	Astana	51.147222	71.422222		29822	B.1.1	GR
EPI_ISL_1341504	hCoV-19/Kazakhstan/7757/2021	2021-01-06	Asia	Kazakhstan	Astana	Astana	51.147222	71.422222		29822	B.1.1	GR
EPI_ISL_1341501	hCoV-19/Kazakhstan/2611/2021	2021-01-01	Asia	Kazakhstan	Astana	Astana	51.147222	71.422222		29823	B.1.1	GR
EPI_ISL_1341380	hCoV-19/Kazakhstan/128671/2020	2020-12-17	Asia	Kazakhstan	Almaty	Almaty	43.24	76.915		29823	B.1.1	GR
EPI_ISL_1341378	hCoV-19/Kazakhstan/113119/2020	2020-11-11	Asia	Kazakhstan	Almaty	Almaty	43.24	76.915		29822	B.1.1	GR
EPI_ISL_1341312	hCoV-19/Kazakhstan/123641/2020	2020-03-01	Asia	Kazakhstan	Atyrau Region	Atyrau	47.116667	51.883333	Tengizchevroil	29530	B.1.1	G
EPI_ISL_1341149	hCoV-19/Kazakhstan/122252/2020	2020-03-01	Asia	Kazakhstan	Atyrau Region	Atyrau	47.116667	51.883333	Tengizchevroil	29530	A	O
EPI_ISL_1335803	hCoV-19/Kazakhstan/124921/2020	2020-03-01	Asia	Kazakhstan	Atyrau Region	Atyrau	47.116667	51.883333	Tengizchevroil	29530	B.1.1	G
EPI_ISL_1335758	hCoV-19/Kazakhstan/123632/2020	2020-03-01	Asia	Kazakhstan	Atyrau Region	Atyrau	47.116667	51.883333	Tengizchevroil	29823	B.1.1	GR
EPI_ISL_1335390	hCoV-19/Kazakhstan/125374/2020	2020-03-01	Asia	Kazakhstan	Atyrau Region	Atyrau	47.116667	51.883333	Tengizchevroil	29823	B.1.1	GR
EPI_ISL_1334574	hCoV-19/Kazakhstan/8737/2021	2021-01-04	Asia	Kazakhstan	Astana	Astana	51.147222	71.422222		29823	B.1.1	GR
EPI_ISL_1334573	hCoV-19/Kazakhstan/9715/2020	2020-04-23	Asia	Kazakhstan	Kyzylorda Region	Kyzylorda	44.85	65.516667		29699	B.1.1	GR
EPI_ISL_13822835	hCoV-19/Kazakhstan/497/2022	2022-06-20	Asia	Kazakhstan	Astana	Astana	51.147222	71.422222		29617	BA.2	GRA
EPI_ISL_2438625	hCoV-19/Kazakhstan/ALM-NRL-539S/2021	2021-04-20	Asia	Kazakhstan	Almaty Region	Taldykorgan	45.016667	78.366667		29816	B.1.1.7	GRY
EPI_ISL_1341503	hCoV-19/Kazakhstan/3352/2021	2021-01-01	Asia	Kazakhstan	Astana	Astana	51.147222	71.422222		29823	B.1.1.294	GR
EPI_ISL_1341379	hCoV-19/Kazakhstan/115592/2020	2020-11-11	Asia	Kazakhstan	Almaty	Almaty	43.24	76.915		29699	B.1.1	GR
EPI_ISL_1341377	hCoV-19/Kazakhstan/125372/2020	2020-03-01	Asia	Kazakhstan	Atyrau Region	Atyrau	47.116667	51.883333		29530	B.1.1	G
EPI_ISL_1341381	hCoV-19/Kazakhstan/115591/2020	2020-11-17	Asia	Kazakhstan	Almaty	Almaty	43.24	76.915		29699	B.1.1	GR
EPI_ISL_1365697	hCoV-19/Kazakhstan/63610/2020	2020-12-15	Asia	Kazakhstan	West Kazakhstan Region	Oral	51.2225	51.3725		29823	B.1.1.294	GR
EPI_ISL_1365698	hCoV-19/Kazakhstan/64058/2020	2020-12-16	Asia	Kazakhstan	West Kazakhstan Region	Oral	51.2225	51.3725		29823	B.1.1	GR
EPI_ISL_1364865	hCoV-19/Kazakhstan/124942/2021	2021-03-01	Asia	Kazakhstan	Atyrau Region	Atyrau	47.116667	51.883333	Tengizchevroil	29530	B.1.1	G
EPI_ISL_13257834	hCoV-19/Kazakhstan/VOS-NRL-S2458/2022	2022-04-13	Asia	Kazakhstan	East Kazakhstan Region	Oskemen				29712	BA.2	GRA
EPI_ISL_13612455	hCoV-19/Kazakhstan/238/2022	2022-01-18	Asia	Kazakhstan	Almaty	Almaty	43.24	76.915		28556	BA.2	GRA
EPI_ISL_2840039	hCoV-19/Kazakhstan/KZY-NRL-470S/2021	2021-04-08	Asia	Kazakhstan	Kyzylorda Region	Kyzylorda	44.85	65.516667		29817	B.1.1.7	GRY
EPI_ISL_2840048	hCoV-19/Kazakhstan/KUS-NRL-592S/2021	2021-04-26	Asia	Kazakhstan	Kostanay Region	Kostanay	53.2	63.62		29818	B.1.1.7	GRY
EPI_ISL_2840044	hCoV-19/Kazakhstan/PAV-NRL-550S/2021	2021-04-07	Asia	Kazakhstan	Pavlodar Region	Pavlodar	52.3	76.95		29817	B.1.1.7	GRY
EPI_ISL_2840045	hCoV-19/Kazakhstan/KAR-NRL-566S/2021	2021-04-25	Asia	Kazakhstan	Karaganda Region	Karaganda	49.802778	73.105556		29817	B.1.1.7	GRY
EPI_ISL_2840042	hCoV-19/Kazakhstan/PAV-NRL-521S/2021	2021-04-20	Asia	Kazakhstan	Pavlodar Region	Pavlodar	52.3	76.95		29816	B.1.1.7	GRY
EPI_ISL_2840050	hCoV-19/Kazakhstan/KAR-NRL-9033S/2021	2021-03-18	Asia	Kazakhstan	Karaganda Region	Karaganda	49.802778	73.105556		29816	B.1.1.7	GRY
EPI_ISL_13257818	hCoV-19/Kazakhstan/KAR-NRL-S2077/2022	2022-03-14	Asia	Kazakhstan	Karaganda Region	Karaganda				29712	BA.2	GRA
EPI_ISL_13257845	hCoV-19/Kazakhstan/AST-NRL-S2621/2022	2022-04-10	Asia	Kazakhstan	Astana	Astana	51.147222	71.422222		29712	BA.2	GRA
EPI_ISL_13257842	hCoV-19/Kazakhstan/MAN-NRL-S2618/2022	2022-04-29	Asia	Kazakhstan	Mangystau Region	Aktau				29712	BA.2	GRA
EPI_ISL_13257787	hCoV-19/Kazakhstan/ALA-NRL-S1419/2022	2022-03-14	Asia	Kazakhstan	Almaty	Almaty	43.24	76.915		29712	BA.2	GRA
EPI_ISL_13257791	hCoV-19/Kazakhstan/ALA-NRL-S1526/2022	2022-04-11	Asia	Kazakhstan	Almaty	Almaty	43.24	76.915		29712	BA.2	GRA
EPI_ISL_13257790	hCoV-19/Kazakhstan/ALA-NRL-S1502/2022	2022-04-12	Asia	Kazakhstan	Almaty	Almaty	43.24	76.915		29712	BA.2	GRA
EPI_ISL_2438601	hCoV-19/Kazakhstan/KZY-NRL-465S/2021	2021-04-09	Asia	Kazakhstan	Kyzylorda Region	Kyzylorda	44.85	65.516667		29817	B.1.1.7	GRY
EPI_ISL_2162208	hCoV-19/Kazakhstan/ALA-NRL-455S/2021	2021-04-05	Asia	Kazakhstan	Almaty	Almaty	43.24	76.915		29827	B.1.1.7	GRY
EPI_ISL_1341502	hCoV-19/Kazakhstan/2623/2020	2020-12-29	Asia	Kazakhstan	Astana	Astana	51.147222	71.422222		29823	B.1.1.336	GR
EPI_ISL_2438630	hCoV-19/Kazakhstan/KAR-NRL-558S/2021	2021-04-20	Asia	Kazakhstan	Karaganda Region	Karaganda	49.802778	73.105556		29816	B.1.1.7	GRY
EPI_ISL_2438663	hCoV-19/Kazakhstan/KAR-NRL-9039S/2021	2021-03-18	Asia	Kazakhstan	Karaganda Region	Karaganda	49.802778	73.105556		29818	B.1.1.7	GRY
EPI_ISL_4435900	hCoV-19/Kazakhstan/1562/2021	2021-08-17	Asia	Kazakhstan	Astana	Astana	51.147222	71.422222		29888	AY.122	GK
EPI_ISL_4445438	hCoV-19/Kazakhstan/1688/2021	2021-08-18	Asia	Kazakhstan	Karaganda Region	Karaganda	49.802778	73.105556		29889	AY.122	GK
EPI_ISL_4447351	hCoV-19/Kazakhstan/1691/2021	2021-08-18	Asia	Kazakhstan	Karaganda Region	Karaganda	49.802778	73.105556		29888	AY.122	GK
EPI_ISL_4447365	hCoV-19/Kazakhstan/1815/2021	2021-08-17	Asia	Kazakhstan	Kostanay Region	Kostanay	53.2	63.62		29888	AY.122	GK
EPI_ISL_4447367	hCoV-19/Kazakhstan/1820/2021	2021-08-19	Asia	Kazakhstan	Kyzylorda Region	Kyzylorda	44.85	65.516667		29889	AY.122	GK
EPI_ISL_4447361	hCoV-19/Kazakhstan/1811/2021	2021-08-17	Asia	Kazakhstan	Kostanay Region	Kostanay	53.2	63.62		29802	AY.122	GK
EPI_ISL_454604	hCoV-19/Kazakhstan/26580/2020	2020-04-26	Asia	Kazakhstan	Astana	Astana	51.147222	71.422222		29900	B.4.1	O
EPI_ISL_454603	hCoV-19/Kazakhstan/26579/2020	2020-04-26	Asia	Kazakhstan	Astana	Astana	51.147222	71.422222		29900	B.4.1	O
EPI_ISL_454601	hCoV-19/Kazakhstan/26568/2020	2020-04-26	Asia	Kazakhstan	Astana	Astana	51.147222	71.422222		29900	B.4.1	O
EPI_ISL_454600	hCoV-19/Kazakhstan/26565/2020	2020-04-26	Asia	Kazakhstan	Astana	Astana	51.147222	71.422222		29900	B.4.1	O
EPI_ISL_454599	hCoV-19/Kazakhstan/26562/2020	2020-04-26	Asia	Kazakhstan	Astana	Astana	51.147222	71.422222		29903	B.4.1	O
EPI_ISL_454598	hCoV-19/Kazakhstan/26584/2020	2020-04-26	Asia	Kazakhstan	Astana	Astana	51.147222	71.422222		29900	B.4.1	O
EPI_ISL_454597	hCoV-19/Kazakhstan/26582/2020	2020-04-26	Asia	Kazakhstan	Astana	Astana	51.147222	71.422222		29900	B.4.1	O
EPI_ISL_454594	hCoV-19/Kazakhstan/26576/2020	2020-04-26	Asia	Kazakhstan	Astana	Astana	51.147222	71.422222		29900	B.4.1	O
EPI_ISL_454593	hCoV-19/Kazakhstan/26574/2020	2020-04-26	Asia	Kazakhstan	Astana	Astana	51.147222	71.422222		29900	B.4.1	O
EPI_ISL_454591	hCoV-19/Kazakhstan/26545/2020	2020-04-26	Asia	Kazakhstan	Astana	Astana	51.147222	71.422222		29900	B.4.1	O
EPI_ISL_454590	hCoV-19/Kazakhstan/26530/2020	2020-04-26	Asia	Kazakhstan	Astana	Astana	51.147222	71.422222		29900	B.4.1	O
EPI_ISL_454589	hCoV-19/Kazakhstan/26508/2020	2020-04-26	Asia	Kazakhstan	Astana	Astana	51.147222	71.422222		29900	B.4.1	O
EPI_ISL_454587	hCoV-19/Kazakhstan/26475/2020	2020-04-26	Asia	Kazakhstan	Astana	Astana	51.147222	71.422222		29900	B.4.1	O
EPI_ISL_454585	hCoV-19/Kazakhstan/33496/2020	2020-05-04	Asia	Kazakhstan	Astana	Astana	51.147222	71.422222		29903	B.1	GH
EPI_ISL_454584	hCoV-19/Kazakhstan/22044/2020	2020-04-21	Asia	Kazakhstan	Astana	Astana	51.147222	71.422222		29903	A.2	S
EPI_ISL_454582	hCoV-19/Kazakhstan/22001/2020	2020-04-23	Asia	Kazakhstan	Astana	Astana	51.147222	71.422222		29903	A.2	S
EPI_ISL_454580	hCoV-19/Kazakhstan/18287/2020	2020-04-16	Asia	Kazakhstan	Astana	Astana	51.147222	71.422222		29903	A.2	S
EPI_ISL_454579	hCoV-19/Kazakhstan/18148/2020	2020-04-16	Asia	Kazakhstan	Astana	Astana	51.147222	71.422222		29903	A.2	S
EPI_ISL_454577	hCoV-19/Kazakhstan/17920/2020	2020-04-15	Asia	Kazakhstan	Astana	Astana	51.147222	71.422222		29903	A.2	S
EPI_ISL_454576	hCoV-19/Kazakhstan/16183/2020	2020-04-14	Asia	Kazakhstan	Astana	Astana	51.147222	71.422222		29903	A.2	S
EPI_ISL_454575	hCoV-19/Kazakhstan/38716/2020	2020-05-09	Asia	Kazakhstan	Astana	Astana	51.147222	71.422222		29903	B.1	GH
EPI_ISL_454572	hCoV-19/Kazakhstan/7341/2020	2020-03-25	Asia	Kazakhstan	Astana	Astana	51.147222	71.422222		29903	A.2	S
EPI_ISL_454571	hCoV-19/Kazakhstan/7263/2020	2020-03-25	Asia	Kazakhstan	Astana	Astana	51.147222	71.422222		29903	A.2	S
EPI_ISL_454520	hCoV-19/Kazakhstan/38533/2020	2020-04-26	Asia	Kazakhstan	Astana	Astana	51.147222	71.422222		29903	A.2	S
EPI_ISL_454519	hCoV-19/Kazakhstan/34391/2020	2020-04-26	Asia	Kazakhstan	Astana	Astana	51.147222	71.422222		29903	A.2	S
EPI_ISL_454518	hCoV-19/Kazakhstan/26829/2020	2020-04-26	Asia	Kazakhstan	Astana	Astana	51.147222	71.422222		29900	A.2	S
EPI_ISL_454517	hCoV-19/Kazakhstan/26828/2020	2020-04-26	Asia	Kazakhstan	Astana	Astana	51.147222	71.422222		29903	A.2	S
EPI_ISL_454516	hCoV-19/Kazakhstan/26827/2020	2020-04-26	Asia	Kazakhstan	Astana	Astana	51.147222	71.422222		29903	A.2	S
EPI_ISL_454515	hCoV-19/Kazakhstan/26617/2020	2020-04-26	Asia	Kazakhstan	Astana	Astana	51.147222	71.422222		29900	B.4.1	O
EPI_ISL_454512	hCoV-19/Kazakhstan/26548/2020	2020-04-26	Asia	Kazakhstan	Astana	Astana	51.147222	71.422222		29900	B.4.1	O
EPI_ISL_454511	hCoV-19/Kazakhstan/26506/2020	2020-04-26	Asia	Kazakhstan	Astana	Astana	51.147222	71.422222		29900	B.4.1	O
EPI_ISL_454510	hCoV-19/Kazakhstan/26501/2020	2020-04-26	Asia	Kazakhstan	Astana	Astana	51.147222	71.422222		29903	B.4.1	O
EPI_ISL_454509	hCoV-19/Kazakhstan/26497/2020	2020-04-26	Asia	Kazakhstan	Astana	Astana	51.147222	71.422222		29900	B.4.1	O
EPI_ISL_454508	hCoV-19/Kazakhstan/26491/2020	2020-04-19	Asia	Kazakhstan	Astana	Astana	51.147222	71.422222		29900	B.4.1	O
EPI_ISL_454507	hCoV-19/Kazakhstan/26489/2020	2020-04-26	Asia	Kazakhstan	Astana	Astana	51.147222	71.422222		29900	B.4.1	O
EPI_ISL_454506	hCoV-19/Kazakhstan/26478/2020	2020-04-26	Asia	Kazakhstan	Astana	Astana	51.147222	71.422222		29903	B.4.1	O
EPI_ISL_454504	hCoV-19/Kazakhstan/26473/2020	2020-04-26	Asia	Kazakhstan	Astana	Astana	51.147222	71.422222		29900	B.4.1	O
EPI_ISL_454503	hCoV-19/Kazakhstan/21927/2020	2020-04-22	Asia	Kazakhstan	Astana	Astana	51.147222	71.422222		29903	A.2	S
EPI_ISL_454501	hCoV-19/Kazakhstan/20679/2020	2020-04-20	Asia	Kazakhstan	Astana	Astana	51.147222	71.422222		29903	B.1	GH
EPI_ISL_454499	hCoV-19/Kazakhstan/16537/2020	2020-04-16	Asia	Kazakhstan	Astana	Astana	51.147222	71.422222		29903	A.2	S
EPI_ISL_454497	hCoV-19/Kazakhstan/16173/2020	2020-05-14	Asia	Kazakhstan	Astana	Astana	51.147222	71.422222		29903	A.2	S
EPI_ISL_435048	hCoV-19/Kazakhstan/NCB-5/2020	2020-04-21	Asia	Kazakhstan	Astana	Astana	51.147222	71.422222		29903	A.2	S
EPI_ISL_4638318	hCoV-19/Kazakhstan/2039/2021	2021-08-18	Asia	Kazakhstan	Almaty region	Taldykorgan	45.016667	78.366667		29888	AY.122	GK
EPI_ISL_7629687	hCoV-19/Kazakhstan/ZHA-NRL-1088/2021	2021-10-07	Asia	Kazakhstan	Jambyl Region	Taraz	42.9	71.366667		29826	AY.122	GK
EPI_ISL_7629210	hCoV-19/Kazakhstan/ZAP-NRL-1199/2021	2021-10-02	Asia	Kazakhstan	West Kazakhstan Region	Oral	51.2225	51.3725		29826	AY.122	GK
EPI_ISL_7630003	hCoV-19/Kazakhstan/VOS-NRL-1354/2021	2021-10-14	Asia	Kazakhstan	East Kazakhstan Region	Oskemen	49.983333	82.616667		29826	AY.122	GK
EPI_ISL_7629720	hCoV-19/Kazakhstan/AKM-NRL-1133/2021	2021-10-03	Asia	Kazakhstan	Akmola Region	Kokshetau	53.283333	69.383333		29826	AY.122	GK
EPI_ISL_7629668	hCoV-19/Kazakhstan/KAR-NRL-1023/2021	2021-09-22	Asia	Kazakhstan	Karaganda Region	Karaganda	49.802778	73.105556		29826	AY.122	GK
EPI_ISL_7629232	hCoV-19/Kazakhstan/ZHA-NRL-1087/2021	2021-10-11	Asia	Kazakhstan	Jambyl Region	Taraz	42.9	71.366667		29826	AY.122	GK
EPI_ISL_7629908	hCoV-19/Kazakhstan/KZY-NRL-1302/2021	2021-10-12	Asia	Kazakhstan	Kyzylorda Region	Kyzylorda	44.85	65.516667		29826	AY.122	GK
EPI_ISL_7629804	hCoV-19/Kazakhstan/PAV-NRL-1272/2021	2021-10-12	Asia	Kazakhstan	Pavlodar Region	Pavlodar	52.3	76.95		29826	AY.122	GK
EPI_ISL_7629518	hCoV-19/Kazakhstan/KAR-NRL-987/2021	2021-09-16	Asia	Kazakhstan	Karaganda Region	Karaganda	49.802778	73.105556		29826	AY.122	GK
EPI_ISL_1335044	hCoV-19/Kazakhstan/53468/2020	2020-12-18	Asia	Kazakhstan	Aktobe Region	Aktobe	50.283611	57.229722		29823	B.1.1	GR
EPI_ISL_1341505	hCoV-19/Kazakhstan/6255/2021	2021-01-06	Asia	Kazakhstan	Astana	Astana	51.147222	71.422222		29823	B.1.1.462	GR
EPI_ISL_1365638	hCoV-19/Kazakhstan/61136/2020	2020-12-10	Asia	Kazakhstan	West Kazakhstan Region	Oral	51.2225	51.3725		29823	B.1.1	GR
EPI_ISL_1489929	hCoV-19/Kazakhstan/7827-2/2021	2021-02-26	Asia	Kazakhstan	Aktobe Region	Aktobe	50.283611	57.229722		29865	B.1.1	GR
EPI_ISL_4435903	hCoV-19/Kazakhstan/1593/2021	2021-08-18	Asia	Kazakhstan	Jambyl Region	Taraz	42.9	71.366667		29866	AY.122	GK
EPI_ISL_4435902	hCoV-19/Kazakhstan/1586/2021	2021-08-18	Asia	Kazakhstan	Jambyl Region	Taraz	42.9	71.366667		29835	AY.122	GK
EPI_ISL_4440949	hCoV-19/Kazakhstan/1621/2021	2021-08-18	Asia	Kazakhstan	North Kazakhstan Region	Petropavl	54.883333	69.166667		29873	AY.122	GK
EPI_ISL_4441764	hCoV-19/Kazakhstan/1635/2021	2021-08-18	Asia	Kazakhstan	North Kazakhstan Region	Petropavl	54.883333	69.166667		29888	AY.122	GK
EPI_ISL_4441326	hCoV-19/Kazakhstan/1634/2021	2021-08-18	Asia	Kazakhstan	North Kazakhstan Region	Petropavl	54.883333	69.166667		29888	B.1.617.2	GK
EPI_ISL_4443246	hCoV-19/Kazakhstan/1652/2021	2021-08-18	Asia	Kazakhstan	Astana	Astana	51.147222	71.422222		29888	AY.122	GK
EPI_ISL_4447356	hCoV-19/Kazakhstan/1692/2021	2021-08-19	Asia	Kazakhstan	Karaganda Region	Karaganda	49.802778	73.105556		29888	AY.122	GK
EPI_ISL_4447370	hCoV-19/Kazakhstan/1822/2021	2021-08-19	Asia	Kazakhstan	Kyzylorda Region	Kyzylorda	44.85	65.516667		29887	AY.122	GK
EPI_ISL_4447374	hCoV-19/Kazakhstan/1697/2021	2021-08-19	Asia	Kazakhstan	Karaganda Region	Karaganda	49.802778	73.105556		29888	AY.122	GK
EPI_ISL_4447386	hCoV-19/Kazakhstan/1832/2021	2021-08-19	Asia	Kazakhstan	Kyzylorda Region	Kyzylorda	44.85	65.516667		29889	AY.122	GK
EPI_ISL_4447376	hCoV-19/Kazakhstan/1831/2021	2021-08-19	Asia	Kazakhstan	Kyzylorda Region	Kyzylorda	44.85	65.516667		29894	AY.122	GK
EPI_ISL_4447276	hCoV-19/Kazakhstan/1690/2021	2021-08-19	Asia	Kazakhstan	Karaganda Region	Karaganda	49.802778	73.105556		29888	AY.122	GK
EPI_ISL_4447358	hCoV-19/Kazakhstan/1809/2021	2021-08-17	Asia	Kazakhstan	Kostanay Region	Kostanay	53.2	63.62		29888	B.1.617.2	GK
EPI_ISL_4447368	hCoV-19/Kazakhstan/1693/2021	2021-08-19	Asia	Kazakhstan	Karaganda Region	Karaganda	49.802778	73.105556		29889	B.1.617.2	GK
EPI_ISL_4447394	hCoV-19/Kazakhstan/1843/2021	2021-08-19	Asia	Kazakhstan	Kyzylorda Region	Kyzylorda	44.85	65.516667		29889	AY.122	GK
EPI_ISL_3162299	hCoV-19/Kazakhstan/H0095W2/2021	2021-03-02	Asia	Kazakhstan	Almaty	Almaty	43.24	76.915		29884	B.1.1.7	GRY
EPI_ISL_4470545	hCoV-19/Kazakhstan/1764/2021	2021-08-19	Asia	Kazakhstan	Mangystau Region	Aktau	43.6525	51.1575		29866	AY.122	GK
EPI_ISL_4470505	hCoV-19/Kazakhstan/1742/2021	2021-08-19	Asia	Kazakhstan	Almaty	Almaty	43.24	76.915		29888	AY.122	GK
EPI_ISL_4435552	hCoV-19/Kazakhstan/1559/2021	2021-08-17	Asia	Kazakhstan	Astana	Astana	51.147222	71.422222		29888	AY.122	GK
EPI_ISL_4444325	hCoV-19/Kazakhstan/1655/2021	2021-08-19	Asia	Kazakhstan	Astana	Astana	51.147222	71.422222		29797	AY.126	GK
EPI_ISL_4447392	hCoV-19/Kazakhstan/1838/2021	2021-08-19	Asia	Kazakhstan	Kyzylorda Region	Kyzylorda	44.85	65.516667		29888	AY.122	GK
EPI_ISL_4470506	hCoV-19/Kazakhstan/1754/2021	2021-08-19	Asia	Kazakhstan	Almaty City	Almaty	43.24	76.915		29888	AY.122	GK
EPI_ISL_4447369	hCoV-19/Kazakhstan/1821/2021	2021-08-19	Asia	Kazakhstan	Kyzylorda Region	Kyzylorda	44.85	65.516667		29888	AY.122	GK
EPI_ISL_5465425	hCoV-19/Kazakhstan/NLA-barcode10-4-MN908947.3/2021	2021-08-02	Asia	Kazakhstan	Astana	Astana	51.147222	71.422222		29576	AY.122	GK
EPI_ISL_5465445	hCoV-19/Kazakhstan/NLA-barcode13-4-MN908947.3/2021	2021-08-02	Asia	Kazakhstan	Astana	Astana	51.147222	71.422222		29576	AY.122	GK
EPI_ISL_5465533	hCoV-19/Kazakhstan/NLA-barcode28-4-MN908947.3/2021	2021-08-02	Asia	Kazakhstan	Astana	Astana	51.147222	71.422222		29576	AY.122	GK
EPI_ISL_5465539	hCoV-19/Kazakhstan/NLA-barcode30-4-MN908947.3/2021	2021-08-02	Asia	Kazakhstan	Astana	Astana	51.147222	71.422222		29580	AY.122	GK
EPI_ISL_5465593	hCoV-19/Kazakhstan/NLA-barcode39-4-MN908947.3/2021	2021-08-02	Asia	Kazakhstan	Astana	Astana	51.147222	71.422222		29581	AY.122	GK
EPI_ISL_5465785	hCoV-19/Kazakhstan/NLA-barcode82-4-MN908947.3/2021	2021-08-02	Asia	Kazakhstan	Astana	Astana	51.147222	71.422222		29576	AY.122	GK
EPI_ISL_5532919	hCoV-19/Kazakhstan/NLA-barcode29-4-MN908947.3/2021	2021-08-02	Asia	Kazakhstan	Astana	Astana	51.147222	71.422222		29574	AY.122	GK
EPI_ISL_5532924	hCoV-19/Kazakhstan/NLA-barcode75-4-MN908947.3/2021	2021-08-02	Asia	Kazakhstan	Astana	Astana	51.147222	71.422222		29485	AY.126	GK
EPI_ISL_4498711	hCoV-19/Kazakhstan/1778/2021	2021-08-19	Asia	Kazakhstan	Mangystau Region	Aktau	43.6525	51.1575		29881	AY.122	GK
EPI_ISL_4498715	hCoV-19/Kazakhstan/1783/2021	2021-08-19	Asia	Kazakhstan	Astana	Astana	51.147222	71.422222		29888	AY.122	GK
EPI_ISL_4514502	hCoV-19/Kazakhstan/1791/2021	2021-08-17	Asia	Kazakhstan	Kostanay Region	Kostanay	53.2	63.62		29888	B.1.617.2	GK
EPI_ISL_4514504	hCoV-19/Kazakhstan/1793/2021	2021-08-17	Asia	Kazakhstan	Kostanay Region	Kostanay	53.2	63.62		29888	AY.122	GK
EPI_ISL_4514505	hCoV-19/Kazakhstan/1794/2021	2021-08-17	Asia	Kazakhstan	Kostanay Region	Kostanay	53.2	63.62		29882	B.1.1.7	GR
EPI_ISL_4514506	hCoV-19/Kazakhstan/1796/2021	2021-08-17	Asia	Kazakhstan	Kostanay Region	Kostanay	53.2	63.62		29888	AY.122	GK
EPI_ISL_4514507	hCoV-19/Kazakhstan/1803/2021	2021-08-17	Asia	Kazakhstan	Kostanay Region	Kostanay	53.2	63.62		29888	AY.122	GK
EPI_ISL_4520691	hCoV-19/Kazakhstan/1847/2021	2021-08-19	Asia	Kazakhstan	Kyzylorda Region	Kyzylorda	44.85	65.516667		29890	AY.122	GK
EPI_ISL_4520791	hCoV-19/Kazakhstan/1859/2021	2021-08-19	Asia	Kazakhstan	East Kazakhstan Region	Oskemen	49.983333	82.616667		29888	AY.122	GK
EPI_ISL_4520784	hCoV-19/Kazakhstan/1857/2021	2021-08-19	Asia	Kazakhstan	East Kazakhstan Region	Oskemen	49.983333	82.616667		29888	AY.122	GK
EPI_ISL_8907904	hCoV-19/Kazakhstan/KZY-CSP-21088_S61/2020	2020-08-10	Asia	Kazakhstan	Kyzylorda Region	Kyzylorda	44.85	65.516667	Baikonur	29879	B.1.1	GR
EPI_ISL_8907893	hCoV-19/Kazakhstan/KZY-CSP-9145_S40/2020	2020-06-19	Asia	Kazakhstan	Kyzylorda Region	Kyzylorda	44.85	65.516667	Baikonur	29886	B.1.1	GR
EPI_ISL_13953830	hCoV-19/Kazakhstan/ALA-NRL-S2797/2022	2022-06-20	Asia	Kazakhstan	Almaty	Almaty	43.24	76.915		29740	BA.5.2	GRA
EPI_ISL_13953828	hCoV-19/Kazakhstan/ALA-NRL-S2795/2022	2022-06-24	Asia	Kazakhstan	Almaty	Almaty	43.24	76.915		29740	BA.5.2	GRA
EPI_ISL_13953827	hCoV-19/Kazakhstan/ALA-NRL-S2793/2022	2022-06-22	Asia	Kazakhstan	Almaty	Almaty	43.24	76.915		29740	BA.5.2	GRA
EPI_ISL_13953826	hCoV-19/Kazakhstan/ALA-NRL-S2791/2022	2022-06-24	Asia	Kazakhstan	Almaty	Almaty	43.24	76.915		29740	BA.5.2	GRA
EPI_ISL_13953823	hCoV-19/Kazakhstan/ALA-NRL-S2786/2022	2022-06-24	Asia	Kazakhstan	Almaty	Almaty	43.24	76.915		29740	BA.5.2	GRA
EPI_ISL_13953822	hCoV-19/Kazakhstan/ALA-NRL-S2785/2022	2022-06-24	Asia	Kazakhstan	Almaty	Almaty	43.24	76.915		29740	BA.5	GRA
EPI_ISL_13953820	hCoV-19/Kazakhstan/ALA-NRL-S2782/2022	2022-06-24	Asia	Kazakhstan	Almaty	Almaty	43.24	76.915		29740	BA.5.2	GRA
EPI_ISL_13953818	hCoV-19/Kazakhstan/ALA-NRL-S2780/2022	2022-06-24	Asia	Kazakhstan	Almaty	Almaty	43.24	76.915		29740	BA.5.2	GRA
EPI_ISL_13953814	hCoV-19/Kazakhstan/ALA-NRL-S2776/2022	2022-06-23	Asia	Kazakhstan	Almaty	Almaty	43.24	76.915		29740	BA.5.2	GRA
EPI_ISL_13953813	hCoV-19/Kazakhstan/ALA-NRL-S2775/2022	2022-06-23	Asia	Kazakhstan	Almaty	Almaty	43.24	76.915		29740	BA.5.2	GRA
EPI_ISL_13953811	hCoV-19/Kazakhstan/ALA-NRL-S2773/2022	2022-06-23	Asia	Kazakhstan	Almaty	Almaty	43.24	76.915		29740	BA.5.2	GRA
EPI_ISL_13953809	hCoV-19/Kazakhstan/ALA-NRL-S2771/2022	2022-06-23	Asia	Kazakhstan	Almaty	Almaty	43.24	76.915		29740	BA.5.2	GRA
EPI_ISL_13953808	hCoV-19/Kazakhstan/ALA-NRL-S2767/2022	2022-06-23	Asia	Kazakhstan	Almaty	Almaty	43.24	76.915		29740	BA.5	GRA
EPI_ISL_13953806	hCoV-19/Kazakhstan/ALA-NRL-S2765/2022	2022-06-23	Asia	Kazakhstan	Almaty	Almaty	43.24	76.915		29740	BA.5.2	GRA
EPI_ISL_13953804	hCoV-19/Kazakhstan/ALA-NRL-S2763/2022	2022-06-23	Asia	Kazakhstan	Almaty	Almaty	43.24	76.915		29740	BA.5.2	GRA
EPI_ISL_13953803	hCoV-19/Kazakhstan/ALA-NRL-S2762/2022	2022-06-23	Asia	Kazakhstan	Almaty	Almaty	43.24	76.915		29740	BA.5.2	GRA
EPI_ISL_13953802	hCoV-19/Kazakhstan/ALA-NRL-S2760/2022	2022-06-23	Asia	Kazakhstan	Almaty	Almaty	43.24	76.915		29746	BA.5.2	GRA
EPI_ISL_13953801	hCoV-19/Kazakhstan/ALA-NRL-S2758/2022	2022-06-23	Asia	Kazakhstan	Almaty	Almaty	43.24	76.915		29740	BA.5.2	GRA
EPI_ISL_13953800	hCoV-19/Kazakhstan/ALA-NRL-S2757/2022	2022-06-23	Asia	Kazakhstan	Almaty	Almaty	43.24	76.915		29740	BA.5.2	GRA
EPI_ISL_13953799	hCoV-19/Kazakhstan/ALA-NRL-S2756/2022	2022-06-23	Asia	Kazakhstan	Almaty	Almaty	43.24	76.915		29740	BA.5.2	GRA
EPI_ISL_13953798	hCoV-19/Kazakhstan/ALA-NRL-S2752/2022	2022-06-23	Asia	Kazakhstan	Almaty	Almaty	43.24	76.915		29740	BA.5.2	GRA
EPI_ISL_13953797	hCoV-19/Kazakhstan/ALA-NRL-S2751/2022	2022-06-23	Asia	Kazakhstan	Almaty	Almaty	43.24	76.915		29740	BA.5.2	GRA
EPI_ISL_13953796	hCoV-19/Kazakhstan/ALA-NRL-S2750/2022	2022-06-23	Asia	Kazakhstan	Almaty	Almaty	43.24	76.915		29740	BA.5.2	GRA
EPI_ISL_13953795	hCoV-19/Kazakhstan/ALA-NRL-S2749/2022	2022-06-23	Asia	Kazakhstan	Almaty	Almaty	43.24	76.915		29740	BA.5.2	GRA
EPI_ISL_13953792	hCoV-19/Kazakhstan/ALA-NRL-S2743/2022	2022-06-23	Asia	Kazakhstan	Almaty	Almaty	43.24	76.915		29740	BA.5.2	GRA
EPI_ISL_13953791	hCoV-19/Kazakhstan/ALA-NRL-S2742/2022	2022-06-23	Asia	Kazakhstan	Almaty	Almaty	43.24	76.915		29740	BA.5.2	GRA
EPI_ISL_13953789	hCoV-19/Kazakhstan/ALA-NRL-S2738/2022	2022-06-23	Asia	Kazakhstan	Almaty	Almaty	43.24	76.915		29740	BA.5.2	GRA
EPI_ISL_13953788	hCoV-19/Kazakhstan/ALA-NRL-S2736/2022	2022-06-23	Asia	Kazakhstan	Almaty	Almaty	43.24	76.915		29740	BA.5.2	GRA
EPI_ISL_13953787	hCoV-19/Kazakhstan/ALA-NRL-S2735/2022	2022-06-23	Asia	Kazakhstan	Almaty	Almaty	43.24	76.915		29746	BA.5.2	GRA
EPI_ISL_13953786	hCoV-19/Kazakhstan/ALA-NRL-S2734/2022	2022-06-07	Asia	Kazakhstan	Almaty	Almaty	43.24	76.915		29740	BA.5.2	GRA
EPI_ISL_4636767	hCoV-19/Kazakhstan/1944/2021	2021-08-17	Asia	Kazakhstan	Akmola Region	Kokshetau	53.283333	69.383333		29888	AY.122	GK
EPI_ISL_4637204	hCoV-19/Kazakhstan/2022/2021	2021-08-18	Asia	Kazakhstan	Almaty region	Taldykorgan	45.016667	78.366667		29889	AY.122	GK
EPI_ISL_4637205	hCoV-19/Kazakhstan/2024-2/2021	2021-08-18	Asia	Kazakhstan	Almaty region	Taldykorgan	45.016667	78.366667		29888	AY.123	GK
EPI_ISL_4637212	hCoV-19/Kazakhstan/2027/2021	2021-08-18	Asia	Kazakhstan	Almaty region	Taldykorgan	45.016667	78.366667		29888	B.1.617.2	GK
EPI_ISL_4637215	hCoV-19/Kazakhstan/2029/2021	2021-08-18	Asia	Kazakhstan	Almaty region	Taldykorgan	45.016667	78.366667		29889	AY.122	GK
EPI_ISL_4637368	hCoV-19/Kazakhstan/2031/2021	2021-08-18	Asia	Kazakhstan	Almaty region	Taldykorgan	45.016667	78.366667		29888	B.1.617.2	GK
EPI_ISL_4636771	hCoV-19/Kazakhstan/1973/2021	2021-08-17	Asia	Kazakhstan	Pavlodar Region	Pavlodar	52.3	76.95		29888	AY.122	GK
EPI_ISL_4636751	hCoV-19/Kazakhstan/1872/2021	2021-08-19	Asia	Kazakhstan	East Kazakhstan Region	Oskemen	49.983333	82.616667		29905	AY.122	GK
EPI_ISL_4638315	hCoV-19/Kazakhstan/2033/2021	2021-08-18	Asia	Kazakhstan	Almaty region	Taldykorgan	45.016667	78.366667		29889	AY.122	GK
EPI_ISL_4638324	hCoV-19/Kazakhstan/2032/2021	2021-08-18	Asia	Kazakhstan	Almaty region	Taldykorgan	45.016667	78.366667		29888	AY.122	GK
EPI_ISL_4638322	hCoV-19/Kazakhstan/2042/2021	2021-08-18	Asia	Kazakhstan	Almaty region	Taldykorgan	45.016667	78.366667		29879	B.1.617.2	GK
EPI_ISL_13822847	hCoV-19/Kazakhstan/501/2022	2022-06-16	Asia	Kazakhstan	Astana	Astana	51.147222	71.422222		29614	BA.1.1.15	GRA
EPI_ISL_13822831	hCoV-19/Kazakhstan/520/2022	2022-06-27	Asia	Kazakhstan	Astana	Astana	51.147222	71.422222		29574	BA.5.1	GRA
EPI_ISL_13822830	hCoV-19/Kazakhstan/515/2022	2022-06-25	Asia	Kazakhstan	Astana	Astana	51.147222	71.422222		29572	BA.5.1	GRA
EPI_ISL_13822829	hCoV-19/Kazakhstan/524/2022	2022-06-22	Asia	Kazakhstan	Astana	Astana	51.147222	71.422222		29572	BA.5.1	GRA
EPI_ISL_13822828	hCoV-19/Kazakhstan/511/2022	2022-06-29	Asia	Kazakhstan	Astana	Astana	51.147222	71.422222		29572	BA.5.1.17	GRA
EPI_ISL_13822827	hCoV-19/Kazakhstan/521/2022	2022-06-27	Asia	Kazakhstan	Astana	Astana	51.147222	71.422222		29572	BA.5.1	GRA
EPI_ISL_13822826	hCoV-19/Kazakhstan/510/2022	2022-06-29	Asia	Kazakhstan	Astana	Astana	51.147222	71.422222		29572	BA.5.1.23	GRA
EPI_ISL_13822825	hCoV-19/Kazakhstan/507/2022	2022-06-23	Asia	Kazakhstan	Astana	Astana	51.147222	71.422222		29572	BA.5.1.30	GRA
EPI_ISL_13822824	hCoV-19/Kazakhstan/519/2022	2022-06-27	Asia	Kazakhstan	Astana	Astana	51.147222	71.422222		29611	BA.5.8	GRA
EPI_ISL_13822823	hCoV-19/Kazakhstan/496/2022	2022-05-26	Asia	Kazakhstan	Astana	Astana	51.147222	71.422222		29572	BA.5.8	GRA
EPI_ISL_13822822	hCoV-19/Kazakhstan/517/2022	2022-06-28	Asia	Kazakhstan	Astana	Astana	51.147222	71.422222		29614	BA.1.1.15	GRA
EPI_ISL_13822821	hCoV-19/Kazakhstan/513/2022	2022-06-28	Asia	Kazakhstan	Astana	Astana	51.147222	71.422222		29614	BA.1.1.15	GRA
EPI_ISL_13822820	hCoV-19/Kazakhstan/504/2022	2022-06-23	Asia	Kazakhstan	Astana	Astana	51.147222	71.422222		29614	BA.1.1.15	GRA
EPI_ISL_13822819	hCoV-19/Kazakhstan/508/2022	2022-07-02	Asia	Kazakhstan	Astana	Astana	51.147222	71.422222		29614	BA.1.1.15	GRA
EPI_ISL_13822818	hCoV-19/Kazakhstan/498/2022	2022-06-13	Asia	Kazakhstan	Astana	Astana	51.147222	71.422222		29614	BA.1.1.15	GRA
EPI_ISL_13718011	hCoV-19/Kazakhstan/NLA_barcode94-18-MN908947_3/2022	2022-01-20	Asia	Kazakhstan	Astana	Astana	51.147222	71.422222		29468	BA.1.1	GRA
EPI_ISL_13718010	hCoV-19/Kazakhstan/NLA_barcode93-18-MN908947_3/2022	2022-01-10	Asia	Kazakhstan	Astana	Astana	51.147222	71.422222		29518	BA.1.1	GRA
EPI_ISL_13718009	hCoV-19/Kazakhstan/NLA_barcode91-18-MN908947_3/2022	2022-01-21	Asia	Kazakhstan	Astana	Astana	51.147222	71.422222		29438	BA.1.1	GRA
EPI_ISL_13718008	hCoV-19/Kazakhstan/NLA_barcode87-18-MN908947_3/2021	2021-09-02	Asia	Kazakhstan	Astana	Astana	51.147222	71.422222		29506	AY.122	GK
EPI_ISL_13718007	hCoV-19/Kazakhstan/NLA_barcode85-18-MN908947_3/2021	2021-09-02	Asia	Kazakhstan	Astana	Astana	51.147222	71.422222		29204	B.1.1.7	GRY
EPI_ISL_13718006	hCoV-19/Kazakhstan/NLA_barcode84-18-MN908947_3/2022	2022-01-20	Asia	Kazakhstan	Astana	Astana	51.147222	71.422222		29280	BA.1	GRA
EPI_ISL_13718005	hCoV-19/Kazakhstan/NLA_barcode83-18-MN908947_3/2022	2022-01-20	Asia	Kazakhstan	Astana	Astana	51.147222	71.422222		29355	BA.1.1	GRA
EPI_ISL_13718004	hCoV-19/Kazakhstan/NLA_barcode82-18-MN908947_3/2022	2022-01-20	Asia	Kazakhstan	Astana	Astana	51.147222	71.422222		29279	BA.1.1	GRA
EPI_ISL_13718003	hCoV-19/Kazakhstan/NLA_barcode81-18-MN908947_3/2022	2022-01-20	Asia	Kazakhstan	Astana	Astana	51.147222	71.422222		29244	BA.1.1	GRA
EPI_ISL_13718002	hCoV-19/Kazakhstan/NLA_barcode80-18-MN908947_3/2022	2022-01-19	Asia	Kazakhstan	Astana	Astana	51.147222	71.422222		29319	BA.1.1	GRA
EPI_ISL_13718001	hCoV-19/Kazakhstan/NLA_barcode75-18-MN908947_3/2021	2021-09-02	Asia	Kazakhstan	Astana	Astana	51.147222	71.422222		29452	AY.122	GK
EPI_ISL_13718000	hCoV-19/Kazakhstan/NLA_barcode70-18-MN908947_3/2022	2022-01-19	Asia	Kazakhstan	Astana	Astana	51.147222	71.422222		29356	BA.1.1	GRA
EPI_ISL_13717999	hCoV-19/Kazakhstan/NLA_barcode69-18-MN908947_3/2022	2022-01-19	Asia	Kazakhstan	Astana	Astana	51.147222	71.422222		29382	BA.1.1	GRA
EPI_ISL_13717998	hCoV-19/Kazakhstan/NLA_barcode68-18-MN908947_3/2022	2022-01-19	Asia	Kazakhstan	Astana	Astana	51.147222	71.422222		29380	BA.1.1	GRA
EPI_ISL_13717997	hCoV-19/Kazakhstan/NLA_barcode67-18-MN908947_3/2022	2022-01-13	Asia	Kazakhstan	Astana	Astana	51.147222	71.422222		29495	BA.1.1	GRA
EPI_ISL_13717996	hCoV-19/Kazakhstan/NLA_barcode55-18-MN908947_3/2022	2022-01-17	Asia	Kazakhstan	Astana	Astana	51.147222	71.422222		29482	BA.1.1	GRA
EPI_ISL_13717995	hCoV-19/Kazakhstan/NLA_barcode54-18-MN908947_3/2022	2022-01-17	Asia	Kazakhstan	Astana	Astana	51.147222	71.422222		29469	BA.1.1	GRA
EPI_ISL_13717994	hCoV-19/Kazakhstan/NLA_barcode53-18-MN908947_3/2022	2022-01-15	Asia	Kazakhstan	Astana	Astana	51.147222	71.422222		29403	BA.1.1	GRA
EPI_ISL_13717993	hCoV-19/Kazakhstan/NLA_barcode52-18-MN908947_3/2022	2022-01-15	Asia	Kazakhstan	Astana	Astana	51.147222	71.422222		29456	BA.1.1	GRA
EPI_ISL_13717992	hCoV-19/Kazakhstan/NLA_barcode51-18-MN908947_3/2022	2022-01-15	Asia	Kazakhstan	Astana	Astana	51.147222	71.422222		29487	BA.1.1	GRA
EPI_ISL_13717991	hCoV-19/Kazakhstan/NLA_barcode50-18-MN908947_3/2022	2022-01-15	Asia	Kazakhstan	Astana	Astana	51.147222	71.422222		29419	BA.1.1	GRA
EPI_ISL_13717990	hCoV-19/Kazakhstan/NLA_barcode49-18-MN908947_3/2022	2022-01-15	Asia	Kazakhstan	Astana	Astana	51.147222	71.422222		29292	BA.1.1	GRA
EPI_ISL_13717989	hCoV-19/Kazakhstan/NLA_barcode48-18-MN908947_3/2022	2022-01-15	Asia	Kazakhstan	Astana	Astana	51.147222	71.422222		29435	BA.1.1	GRA
EPI_ISL_13717988	hCoV-19/Kazakhstan/NLA_barcode46-18-MN908947_3/2022	2022-01-14	Asia	Kazakhstan	Astana	Astana	51.147222	71.422222		29527	BA.1.1	GRA
EPI_ISL_13717987	hCoV-19/Kazakhstan/NLA_barcode45-18-MN908947_3/2022	2022-01-14	Asia	Kazakhstan	Astana	Astana	51.147222	71.422222		29423	BA.1.1	GRA
EPI_ISL_13717986	hCoV-19/Kazakhstan/NLA_barcode44-18-MN908947_3/2022	2022-01-14	Asia	Kazakhstan	Astana	Astana	51.147222	71.422222		29412	BA.1.1	GRA
EPI_ISL_13717985	hCoV-19/Kazakhstan/NLA_barcode43-18-MN908947_3/2022	2022-01-14	Asia	Kazakhstan	Astana	Astana	51.147222	71.422222		29366	BA.1.1	GRA
EPI_ISL_13717984	hCoV-19/Kazakhstan/NLA_barcode41-18-MN908947_3/2022	2022-01-22	Asia	Kazakhstan	Astana	Astana	51.147222	71.422222		29515	BA.1.1	GRA
EPI_ISL_13717983	hCoV-19/Kazakhstan/NLA_barcode40-18-MN908947_3/2022	2022-01-21	Asia	Kazakhstan	Astana	Astana	51.147222	71.422222		29482	BA.1.1	GRA
EPI_ISL_13717982	hCoV-19/Kazakhstan/NLA_barcode39-18-MN908947_3/2022	2022-01-21	Asia	Kazakhstan	Astana	Astana	51.147222	71.422222		29376	BA.1.1	GRA
EPI_ISL_13717981	hCoV-19/Kazakhstan/NLA_barcode37-18-MN908947_3/2022	2022-01-13	Asia	Kazakhstan	Astana	Astana	51.147222	71.422222		29495	BA.1.1	GRA
EPI_ISL_13717979	hCoV-19/Kazakhstan/NLA_barcode34-18-MN908947_3/2022	2022-01-13	Asia	Kazakhstan	Astana	Astana	51.147222	71.422222		29482	BA.1.1	GRA
EPI_ISL_13717978	hCoV-19/Kazakhstan/NLA_barcode33-18-MN908947_3/2022	2022-01-13	Asia	Kazakhstan	Astana	Astana	51.147222	71.422222		29383	BA.1.1	GRA
EPI_ISL_13717977	hCoV-19/Kazakhstan/NLA_barcode32-18-MN908947_3/2022	2022-01-13	Asia	Kazakhstan	Astana	Astana	51.147222	71.422222		29391	BA.1.1	GRA
EPI_ISL_13717976	hCoV-19/Kazakhstan/NLA_barcode31-18-MN908947_3/2022	2022-01-13	Asia	Kazakhstan	Astana	Astana	51.147222	71.422222		29362	BA.1	GRA
EPI_ISL_13717975	hCoV-19/Kazakhstan/NLA_barcode30-18-MN908947_3/2022	2022-01-13	Asia	Kazakhstan	Astana	Astana	51.147222	71.422222		29500	BA.1	GRA
EPI_ISL_13717974	hCoV-19/Kazakhstan/NLA_barcode28-18-MN908947_3/2022	2022-01-13	Asia	Kazakhstan	Astana	Astana	51.147222	71.422222		29517	BA.1.1	GRA
EPI_ISL_13717973	hCoV-19/Kazakhstan/NLA_barcode27-18-MN908947_3/2022	2022-01-13	Asia	Kazakhstan	Astana	Astana	51.147222	71.422222		29469	BA.1.1	GRA
EPI_ISL_13717972	hCoV-19/Kazakhstan/NLA_barcode26-18-MN908947_3/2022	2022-01-13	Asia	Kazakhstan	Astana	Astana	51.147222	71.422222		29513	BA.1.1	GRA
EPI_ISL_13717971	hCoV-19/Kazakhstan/NLA_barcode25-18-MN908947_3/2022	2022-01-13	Asia	Kazakhstan	Astana	Astana	51.147222	71.422222		29495	BA.1.1	GRA
EPI_ISL_13717970	hCoV-19/Kazakhstan/NLA_barcode24-18-MN908947_3/2022	2022-01-12	Asia	Kazakhstan	Astana	Astana	51.147222	71.422222		29514	BA.1.1	GRA
EPI_ISL_13717969	hCoV-19/Kazakhstan/NLA_barcode23-18-MN908947_3/2022	2022-01-12	Asia	Kazakhstan	Astana	Astana	51.147222	71.422222		29366	BA.1.1	GRA
EPI_ISL_13717968	hCoV-19/Kazakhstan/NLA_barcode22-18-MN908947_3/2022	2022-01-12	Asia	Kazakhstan	Astana	Astana	51.147222	71.422222		29467	BA.1.1	GRA
EPI_ISL_13717966	hCoV-19/Kazakhstan/NLA_barcode20-18-MN908947_3/2022	2022-01-12	Asia	Kazakhstan	Astana	Astana	51.147222	71.422222		29371	BA.1.1	GRA
EPI_ISL_13717965	hCoV-19/Kazakhstan/NLA_barcode19-18-MN908947_3/2022	2022-01-12	Asia	Kazakhstan	Astana	Astana	51.147222	71.422222		29333	BA.1.1	GRA
EPI_ISL_13717962	hCoV-19/Kazakhstan/NLA_barcode14-18-MN908947_3/2022	2022-01-12	Asia	Kazakhstan	Astana	Astana	51.147222	71.422222		29404	BA.1.1	GRA
EPI_ISL_13717960	hCoV-19/Kazakhstan/NLA_barcode12-18-MN908947_3/2022	2022-01-12	Asia	Kazakhstan	Astana	Astana	51.147222	71.422222		29447	BA.1.1	GRA
EPI_ISL_13717959	hCoV-19/Kazakhstan/NLA_barcode11-18-MN908947_3/2022	2022-01-12	Asia	Kazakhstan	Astana	Astana	51.147222	71.422222		29466	BA.1.1	GRA
EPI_ISL_13717958	hCoV-19/Kazakhstan/NLA_barcode09-18-MN908947_3/2022	2022-01-11	Asia	Kazakhstan	Astana	Astana	51.147222	71.422222		29467	BA.1.1	GRA
EPI_ISL_13717957	hCoV-19/Kazakhstan/NLA_barcode05-18-MN908947_3/2022	2022-01-11	Asia	Kazakhstan	Astana	Astana	51.147222	71.422222		29420	BA.1.1	GRA
EPI_ISL_13717956	hCoV-19/Kazakhstan/NLA_barcode04-18-MN908947_3/2022	2022-01-11	Asia	Kazakhstan	Astana	Astana	51.147222	71.422222		29506	BA.1.1	GRA
EPI_ISL_13717955	hCoV-19/Kazakhstan/NLA_barcode03-18-MN908947_3/2022	2022-01-11	Asia	Kazakhstan	Astana	Astana	51.147222	71.422222		29518	BA.1.1	GRA
EPI_ISL_13717954	hCoV-19/Kazakhstan/NLA_barcode02-18-MN908947_3/2022	2022-01-11	Asia	Kazakhstan	Astana	Astana	51.147222	71.422222		29392	BA.1.1	GRA
EPI_ISL_13717953	hCoV-19/Kazakhstan/NLA_barcode01-18-MN908947_3/2022	2022-01-11	Asia	Kazakhstan	Astana	Astana	51.147222	71.422222		29447	BA.1.1	GRA
EPI_ISL_13717952	hCoV-19/Kazakhstan/NLA_barcode95-17-MN908947_3/2022	2022-01-11	Asia	Kazakhstan	Astana	Astana	51.147222	71.422222		29423	BA.1.1	GRA
EPI_ISL_13717951	hCoV-19/Kazakhstan/NLA_barcode94-17-MN908947_3/2022	2022-01-11	Asia	Kazakhstan	Astana	Astana	51.147222	71.422222		29363	BA.1.1	GRA
EPI_ISL_13717950	hCoV-19/Kazakhstan/NLA_barcode93-17-MN908947_3/2022	2022-01-11	Asia	Kazakhstan	Astana	Astana	51.147222	71.422222		29420	BA.1.1	GRA
EPI_ISL_13717949	hCoV-19/Kazakhstan/NLA_barcode89-17-MN908947_3/2022	2022-01-10	Asia	Kazakhstan	Astana	Astana	51.147222	71.422222		29383	BA.1.1	GRA
EPI_ISL_13717948	hCoV-19/Kazakhstan/NLA_barcode85-17-MN908947_3/2022	2022-01-09	Asia	Kazakhstan	Astana	Astana	51.147222	71.422222		29277	BA.1.1	GRA
EPI_ISL_13717946	hCoV-19/Kazakhstan/NLA_barcode67-17-MN908947_3/2022	2022-01-17	Asia	Kazakhstan	Astana	Astana	51.147222	71.422222		29461	BA.1.1	GRA
EPI_ISL_13717945	hCoV-19/Kazakhstan/NLA_barcode54-17-MN908947_3/2022	2022-01-17	Asia	Kazakhstan	Astana	Astana	51.147222	71.422222		29358	BA.1.1	GRA
EPI_ISL_13717944	hCoV-19/Kazakhstan/NLA_barcode20-17-MN908947_3/2022	2022-01-14	Asia	Kazakhstan	Astana	Astana	51.147222	71.422222		29440	BA.1.1	GRA
EPI_ISL_13717943	hCoV-19/Kazakhstan/NLA_barcode86-16-MN908947_3/2022	2022-01-28	Asia	Kazakhstan	Astana	Astana	51.147222	71.422222		29509	BA.1.1	GRA
EPI_ISL_13717942	hCoV-19/Kazakhstan/NLA_barcode74-16-MN908947_3/2022	2022-01-26	Asia	Kazakhstan	Astana	Astana	51.147222	71.422222		29525	BA.1.1	GRA
EPI_ISL_13717941	hCoV-19/Kazakhstan/NLA_barcode92-15-MN908947_3/2022	2022-01-13	Asia	Kazakhstan	Astana	Astana	51.147222	71.422222		29331	BA.1.1	GRA
EPI_ISL_13717940	hCoV-19/Kazakhstan/NLA_barcode91-15-MN908947_3/2022	2022-01-14	Asia	Kazakhstan	Astana	Astana	51.147222	71.422222		29373	BA.1	GRA
EPI_ISL_13717938	hCoV-19/Kazakhstan/NLA_barcode85-15-MN908947_3/2022	2022-01-13	Asia	Kazakhstan	Astana	Astana	51.147222	71.422222		29161	BA.1.1	GRA
EPI_ISL_13717936	hCoV-19/Kazakhstan/NLA_barcode83-15-MN908947_3/2022	2022-01-21	Asia	Kazakhstan	Astana	Astana	51.147222	71.422222		29410	BA.1	GRA
EPI_ISL_13717934	hCoV-19/Kazakhstan/NLA_barcode78-15-MN908947_3/2022	2022-01-20	Asia	Kazakhstan	Astana	Astana	51.147222	71.422222		29420	BA.1.1	GRA
EPI_ISL_13717932	hCoV-19/Kazakhstan/NLA_barcode76-15-MN908947_3/2022	2022-01-20	Asia	Kazakhstan	Astana	Astana	51.147222	71.422222		29364	BA.1.1	GRA
EPI_ISL_13717931	hCoV-19/Kazakhstan/NLA_barcode74-15-MN908947_3/2022	2022-01-20	Asia	Kazakhstan	Astana	Astana	51.147222	71.422222		29380	BA.1.1	GRA
EPI_ISL_13717930	hCoV-19/Kazakhstan/NLA_barcode73-15-MN908947_3/2022	2022-01-20	Asia	Kazakhstan	Astana	Astana	51.147222	71.422222		28875	BA.1.1	GRA
EPI_ISL_13717929	hCoV-19/Kazakhstan/NLA_barcode72-15-MN908947_3/2022	2022-01-20	Asia	Kazakhstan	Astana	Astana	51.147222	71.422222		29326	BA.1.1	GRA
EPI_ISL_13717928	hCoV-19/Kazakhstan/NLA_barcode71-15-MN908947_3/2022	2022-01-20	Asia	Kazakhstan	Astana	Astana	51.147222	71.422222		29420	BA.1.1	GRA
EPI_ISL_13717927	hCoV-19/Kazakhstan/NLA_barcode70-15-MN908947_3/2022	2022-01-20	Asia	Kazakhstan	Astana	Astana	51.147222	71.422222		29476	BA.1.1	GRA
EPI_ISL_13717926	hCoV-19/Kazakhstan/NLA_barcode69-15-MN908947_3/2022	2022-01-19	Asia	Kazakhstan	Astana	Astana	51.147222	71.422222		29461	BA.1.1	GRA
EPI_ISL_13717925	hCoV-19/Kazakhstan/NLA_barcode68-15-MN908947_3/2022	2022-01-19	Asia	Kazakhstan	Astana	Astana	51.147222	71.422222		29464	BA.1.1	GRA
EPI_ISL_13717923	hCoV-19/Kazakhstan/NLA_barcode66-15-MN908947_3/2022	2022-01-19	Asia	Kazakhstan	Astana	Astana	51.147222	71.422222		29280	BA.1.1	GRA
EPI_ISL_13717922	hCoV-19/Kazakhstan/NLA_barcode65-15-MN908947_3/2022	2022-01-19	Asia	Kazakhstan	Astana	Astana	51.147222	71.422222		29404	BA.1.1	GRA
EPI_ISL_13717921	hCoV-19/Kazakhstan/NLA_barcode64-15-MN908947_3/2022	2022-01-19	Asia	Kazakhstan	Astana	Astana	51.147222	71.422222		29466	BA.1.1	GRA
EPI_ISL_13717920	hCoV-19/Kazakhstan/NLA_barcode63-15-MN908947_3/2022	2022-01-19	Asia	Kazakhstan	Astana	Astana	51.147222	71.422222		29347	BA.1	GRA
EPI_ISL_13717919	hCoV-19/Kazakhstan/NLA_barcode62-15-MN908947_3/2022	2022-01-19	Asia	Kazakhstan	Astana	Astana	51.147222	71.422222		29292	BA.1.1	GRA
EPI_ISL_13717918	hCoV-19/Kazakhstan/NLA_barcode61-15-MN908947_3/2022	2022-01-13	Asia	Kazakhstan	Astana	Astana	51.147222	71.422222		29442	BA.1.1	GRA
EPI_ISL_13717917	hCoV-19/Kazakhstan/NLA_barcode59-15-MN908947_3/2022	2022-01-13	Asia	Kazakhstan	Astana	Astana	51.147222	71.422222		29439	BA.1.1	GRA
EPI_ISL_13717916	hCoV-19/Kazakhstan/NLA_barcode58-15-MN908947_3/2022	2022-01-13	Asia	Kazakhstan	Astana	Astana	51.147222	71.422222		29383	BA.1.1	GRA
EPI_ISL_13717912	hCoV-19/Kazakhstan/NLA_barcode49-15-MN908947_3/2022	2022-03-01	Asia	Kazakhstan	Astana	Astana	51.147222	71.422222		29453	BA.1.1	GRA
EPI_ISL_13717911	hCoV-19/Kazakhstan/NLA_barcode48-15-MN908947_3/2022	2022-02-22	Asia	Kazakhstan	Astana	Astana	51.147222	71.422222		29283	BA.1	GRA
EPI_ISL_13717910	hCoV-19/Kazakhstan/NLA_barcode47-15-MN908947_3/2022	2022-02-21	Asia	Kazakhstan	Astana	Astana	51.147222	71.422222		29377	BA.1.1	GRA
EPI_ISL_13717909	hCoV-19/Kazakhstan/NLA_barcode46-15-MN908947_3/2022	2022-02-21	Asia	Kazakhstan	Astana	Astana	51.147222	71.422222		29376	BA.1.1	GRA
EPI_ISL_13717908	hCoV-19/Kazakhstan/NLA_barcode45-15-MN908947_3/2022	2022-02-17	Asia	Kazakhstan	Astana	Astana	51.147222	71.422222		29481	BA.1.1	GRA
EPI_ISL_13717907	hCoV-19/Kazakhstan/NLA_barcode44-15-MN908947_3/2022	2022-02-16	Asia	Kazakhstan	Astana	Astana	51.147222	71.422222		29504	BA.1.1	GRA
EPI_ISL_13717906	hCoV-19/Kazakhstan/NLA_barcode43-15-MN908947_3/2022	2022-02-16	Asia	Kazakhstan	Astana	Astana	51.147222	71.422222		29476	BA.1.15	GRA
EPI_ISL_13717905	hCoV-19/Kazakhstan/NLA_barcode42-15-MN908947_3/2022	2022-02-15	Asia	Kazakhstan	Astana	Astana	51.147222	71.422222		29366	BA.1.1	GRA
EPI_ISL_13717903	hCoV-19/Kazakhstan/NLA_barcode40-15-MN908947_3/2022	2022-02-12	Asia	Kazakhstan	Astana	Astana	51.147222	71.422222		29497	BA.1.1	GRA
EPI_ISL_13717902	hCoV-19/Kazakhstan/NLA_barcode39-15-MN908947_3/2022	2022-02-11	Asia	Kazakhstan	Astana	Astana	51.147222	71.422222		29425	BA.1.1	GRA
EPI_ISL_13717901	hCoV-19/Kazakhstan/NLA_barcode37-15-MN908947_3/2022	2022-02-10	Asia	Kazakhstan	Astana	Astana	51.147222	71.422222		29438	BA.1.1	GRA
EPI_ISL_13717900	hCoV-19/Kazakhstan/NLA_barcode36-15-MN908947_3/2022	2022-02-10	Asia	Kazakhstan	Astana	Astana	51.147222	71.422222		29392	BA.1.1	GRA
EPI_ISL_13717899	hCoV-19/Kazakhstan/NLA_barcode35-15-MN908947_3/2022	2022-02-09	Asia	Kazakhstan	Astana	Astana	51.147222	71.422222		29283	BA.1	GRA
EPI_ISL_13717898	hCoV-19/Kazakhstan/NLA_barcode34-15-MN908947_3/2022	2022-02-09	Asia	Kazakhstan	Astana	Astana	51.147222	71.422222		29478	BA.1.1	GRA
EPI_ISL_13717897	hCoV-19/Kazakhstan/NLA_barcode33-15-MN908947_3/2022	2022-02-09	Asia	Kazakhstan	Astana	Astana	51.147222	71.422222		29474	BA.1.1	GRA
EPI_ISL_13717896	hCoV-19/Kazakhstan/NLA_barcode31-15-MN908947_3/2022	2022-02-09	Asia	Kazakhstan	Astana	Astana	51.147222	71.422222		29420	BA.1.1	GRA
EPI_ISL_13717895	hCoV-19/Kazakhstan/NLA_barcode30-15-MN908947_3/2022	2022-02-08	Asia	Kazakhstan	Astana	Astana	51.147222	71.422222		29292	BA.1.1	GRA
EPI_ISL_13717894	hCoV-19/Kazakhstan/NLA_barcode29-15-MN908947_3/2022	2022-02-07	Asia	Kazakhstan	Astana	Astana	51.147222	71.422222		29364	BA.1.1	GRA
EPI_ISL_13717893	hCoV-19/Kazakhstan/NLA_barcode28-15-MN908947_3/2022	2022-02-07	Asia	Kazakhstan	Astana	Astana	51.147222	71.422222		29483	BA.1.1	GRA
EPI_ISL_13717892	hCoV-19/Kazakhstan/NLA_barcode27-15-MN908947_3/2022	2022-02-07	Asia	Kazakhstan	Astana	Astana	51.147222	71.422222		29402	BA.1.1	GRA
EPI_ISL_13717891	hCoV-19/Kazakhstan/NLA_barcode26-15-MN908947_3/2022	2022-02-07	Asia	Kazakhstan	Astana	Astana	51.147222	71.422222		29468	BA.1.1	GRA
EPI_ISL_13717890	hCoV-19/Kazakhstan/NLA_barcode25-15-MN908947_3/2022	2022-02-05	Asia	Kazakhstan	Astana	Astana	51.147222	71.422222		29493	BA.1.1	GRA
EPI_ISL_13717889	hCoV-19/Kazakhstan/NLA_barcode24-15-MN908947_3/2022	2022-02-05	Asia	Kazakhstan	Astana	Astana	51.147222	71.422222		29468	BA.1.1	GRA
EPI_ISL_13717888	hCoV-19/Kazakhstan/NLA_barcode23-15-MN908947_3/2022	2022-02-05	Asia	Kazakhstan	Astana	Astana	51.147222	71.422222		29454	BA.1.1	GRA
EPI_ISL_13717886	hCoV-19/Kazakhstan/NLA_barcode21-15-MN908947_3/2022	2022-02-04	Asia	Kazakhstan	Astana	Astana	51.147222	71.422222		29442	BA.1.1	GRA
EPI_ISL_13717885	hCoV-19/Kazakhstan/NLA_barcode20-15-MN908947_3/2022	2022-02-04	Asia	Kazakhstan	Astana	Astana	51.147222	71.422222		29292	BA.1.1	GRA
EPI_ISL_13717884	hCoV-19/Kazakhstan/NLA_barcode19-15-MN908947_3/2022	2022-02-04	Asia	Kazakhstan	Astana	Astana	51.147222	71.422222		29449	BA.1.1	GRA
EPI_ISL_13717883	hCoV-19/Kazakhstan/NLA_barcode18-15-MN908947_3/2022	2022-02-04	Asia	Kazakhstan	Astana	Astana	51.147222	71.422222		29366	BA.1.1	GRA
EPI_ISL_13717882	hCoV-19/Kazakhstan/NLA_barcode17-15-MN908947_3/2022	2022-02-04	Asia	Kazakhstan	Astana	Astana	51.147222	71.422222		29399	BA.1.1	GRA
EPI_ISL_13717881	hCoV-19/Kazakhstan/NLA_barcode16-15-MN908947_3/2022	2022-02-03	Asia	Kazakhstan	Astana	Astana	51.147222	71.422222		29428	BA.1.1	GRA
EPI_ISL_13717880	hCoV-19/Kazakhstan/NLA_barcode15-15-MN908947_3/2022	2022-02-03	Asia	Kazakhstan	Astana	Astana	51.147222	71.422222		29468	BA.1.1	GRA
EPI_ISL_13717879	hCoV-19/Kazakhstan/NLA_barcode14-15-MN908947_3/2022	2022-02-03	Asia	Kazakhstan	Astana	Astana	51.147222	71.422222		29415	BA.1.1	GRA
EPI_ISL_13717878	hCoV-19/Kazakhstan/NLA_barcode12-15-MN908947_3/2022	2022-02-02	Asia	Kazakhstan	Astana	Astana	51.147222	71.422222		29283	BA.1.1	GRA
EPI_ISL_13717877	hCoV-19/Kazakhstan/NLA_barcode11-15-MN908947_3/2022	2022-02-02	Asia	Kazakhstan	Astana	Astana	51.147222	71.422222		29478	BA.1.1	GRA
EPI_ISL_13717876	hCoV-19/Kazakhstan/NLA_barcode10-15-MN908947_3/2022	2022-02-01	Asia	Kazakhstan	Astana	Astana	51.147222	71.422222		29167	BA.1.1	GRA
EPI_ISL_13717875	hCoV-19/Kazakhstan/NLA_barcode09-15-MN908947_3/2022	2022-02-01	Asia	Kazakhstan	Astana	Astana	51.147222	71.422222		29467	BA.1.1	GRA
EPI_ISL_13717874	hCoV-19/Kazakhstan/NLA_barcode08-15-MN908947_3/2022	2022-02-01	Asia	Kazakhstan	Astana	Astana	51.147222	71.422222		29383	BA.1.1	GRA
EPI_ISL_13717872	hCoV-19/Kazakhstan/NLA_barcode06-15-MN908947_3/2022	2022-02-01	Asia	Kazakhstan	Astana	Astana	51.147222	71.422222		29498	BA.1.1	GRA
EPI_ISL_13717871	hCoV-19/Kazakhstan/NLA_barcode05-15-MN908947_3/2022	2022-02-01	Asia	Kazakhstan	Astana	Astana	51.147222	71.422222		29402	BA.1.1	GRA
EPI_ISL_13717870	hCoV-19/Kazakhstan/NLA_barcode04-15-MN908947_3/2022	2022-01-31	Asia	Kazakhstan	Astana	Astana	51.147222	71.422222		29518	BA.1.1	GRA
EPI_ISL_13717869	hCoV-19/Kazakhstan/NLA_barcode03-15-MN908947_3/2022	2022-01-31	Asia	Kazakhstan	Astana	Astana	51.147222	71.422222		29447	BA.1.1	GRA
EPI_ISL_13717868	hCoV-19/Kazakhstan/NLA_barcode02-15-MN908947_3/2022	2022-01-31	Asia	Kazakhstan	Astana	Astana	51.147222	71.422222		29336	BA.1.1	GRA
EPI_ISL_13717867	hCoV-19/Kazakhstan/NLA_barcode01-15-MN908947_3/2022	2022-01-31	Asia	Kazakhstan	Astana	Astana	51.147222	71.422222		29467	BA.1.1	GRA
EPI_ISL_13717866	hCoV-19/Kazakhstan/NLA_barcode48-14-MN908947_3/2022	2022-01-17	Asia	Kazakhstan	Astana	Astana	51.147222	71.422222		29458	BA.1	GRA
EPI_ISL_13717865	hCoV-19/Kazakhstan/NLA_barcode41-14-MN908947_3/2022	2022-01-17	Asia	Kazakhstan	Astana	Astana	51.147222	71.422222		29496	BA.1.1	GRA
EPI_ISL_13717864	hCoV-19/Kazakhstan/NLA_barcode39-14-MN908947_3/2022	2022-01-17	Asia	Kazakhstan	Astana	Astana	51.147222	71.422222		29469	BA.1.1	GRA
EPI_ISL_13717863	hCoV-19/Kazakhstan/NLA_barcode20-14-MN908947_3/2022	2022-01-15	Asia	Kazakhstan	Astana	Astana	51.147222	71.422222		29464	BA.1.1	GRA
EPI_ISL_13717862	hCoV-19/Kazakhstan/NLA_barcode04-14-MN908947_3/2022	2022-01-14	Asia	Kazakhstan	Astana	Astana	51.147222	71.422222		29501	BA.1.1	GRA
EPI_ISL_13717861	hCoV-19/Kazakhstan/NLA_barcode03-14-MN908947_3/2022	2022-01-14	Asia	Kazakhstan	Astana	Astana	51.147222	71.422222		29509	BA.1.1	GRA
EPI_ISL_13717860	hCoV-19/Kazakhstan/NLA_barcode81-13-MN908947_3/2022	2022-01-24	Asia	Kazakhstan	Astana	Astana	51.147222	71.422222		29459	BA.1.1	GRA
EPI_ISL_13717859	hCoV-19/Kazakhstan/NLA_barcode47-13-MN908947_3/2022	2022-01-22	Asia	Kazakhstan	Astana	Astana	51.147222	71.422222		28914	BA.1.1	GRA
EPI_ISL_13717858	hCoV-19/Kazakhstan/NLA_barcode43-13-MN908947_3/2022	2022-01-22	Asia	Kazakhstan	Astana	Astana	51.147222	71.422222		28575	BA.1.1	GRA
EPI_ISL_13717857	hCoV-19/Kazakhstan/NLA_barcode42-13-MN908947_3/2022	2022-01-22	Asia	Kazakhstan	Astana	Astana	51.147222	71.422222		28991	BA.1.1	GRA
EPI_ISL_13717856	hCoV-19/Kazakhstan/NLA_barcode25-12-MN908947_3/2022	2022-01-10	Asia	Kazakhstan	Astana	Astana	51.147222	71.422222		29420	BA.1.1	GRA
EPI_ISL_13717855	hCoV-19/Kazakhstan/NLA_barcode19-12-MN908947_3/2022	2022-01-10	Asia	Kazakhstan	Astana	Astana	51.147222	71.422222		29448	BA.1.1	GRA
EPI_ISL_13717854	hCoV-19/Kazakhstan/NLA_barcode64-11-MN908947_3/2022	2022-01-12	Asia	Kazakhstan	Astana	Astana	51.147222	71.422222		29542	BA.1.1	GRA
EPI_ISL_13717853	hCoV-19/Kazakhstan/NLA_barcode60-11-MN908947_3/2022	2022-01-12	Asia	Kazakhstan	Astana	Astana	51.147222	71.422222		29534	BA.1.1	GRA
EPI_ISL_13717852	hCoV-19/Kazakhstan/NLA_barcode08-11-MN908947_3/2022	2022-01-11	Asia	Kazakhstan	Astana	Astana	51.147222	71.422222		29526	BA.1.1	GRA
EPI_ISL_13717851	hCoV-19/Kazakhstan/NLA_barcode04-11-MN908947_3/2022	2022-01-11	Asia	Kazakhstan	Astana	Astana	51.147222	71.422222		29534	BA.1	GRA
EPI_ISL_13717850	hCoV-19/Kazakhstan/NLA_barcode91-10-MN908947_3/2022	2022-01-08	Asia	Kazakhstan	Astana	Astana	51.147222	71.422222		29535	BA.1	GRA
EPI_ISL_13717849	hCoV-19/Kazakhstan/NLA_barcode90-10-MN908947_3/2022	2022-01-08	Asia	Kazakhstan	Astana	Astana	51.147222	71.422222		29555	BA.1.1	GRA
EPI_ISL_13717848	hCoV-19/Kazakhstan/NLA_barcode89-10-MN908947_3/2022	2022-01-08	Asia	Kazakhstan	Astana	Astana	51.147222	71.422222		29558	BA.1.1	GRA
EPI_ISL_13717847	hCoV-19/Kazakhstan/NLA_barcode88-10-MN908947_3/2022	2022-01-08	Asia	Kazakhstan	Astana	Astana	51.147222	71.422222		29546	BA.1.1	GRA
EPI_ISL_13717846	hCoV-19/Kazakhstan/NLA_barcode87-10-MN908947_3/2022	2022-01-08	Asia	Kazakhstan	Astana	Astana	51.147222	71.422222		29526	BA.1.1	GRA
EPI_ISL_13717845	hCoV-19/Kazakhstan/NLA_barcode85-10-MN908947_3/2022	2022-01-08	Asia	Kazakhstan	Astana	Astana	51.147222	71.422222		29538	BA.1.1	GRA
EPI_ISL_13717844	hCoV-19/Kazakhstan/NLA_barcode82-10-MN908947_3/2022	2022-01-08	Asia	Kazakhstan	Astana	Astana	51.147222	71.422222		29538	BA.1.1	GRA
EPI_ISL_13717843	hCoV-19/Kazakhstan/NLA_barcode80-10-MN908947_3/2022	2022-01-08	Asia	Kazakhstan	Astana	Astana	51.147222	71.422222		29518	BA.1	GRA
EPI_ISL_13717842	hCoV-19/Kazakhstan/NLA_barcode77-10-MN908947_3/2022	2022-01-06	Asia	Kazakhstan	Astana	Astana	51.147222	71.422222		29531	BA.1.1	GRA
EPI_ISL_13717841	hCoV-19/Kazakhstan/NLA_barcode75-10-MN908947_3/2022	2022-01-06	Asia	Kazakhstan	Astana	Astana	51.147222	71.422222		29538	BA.1.1	GRA
EPI_ISL_13717840	hCoV-19/Kazakhstan/NLA_barcode73-10-MN908947_3/2022	2022-01-06	Asia	Kazakhstan	Astana	Astana	51.147222	71.422222		29543	AY.122	GK
EPI_ISL_13717839	hCoV-19/Kazakhstan/NLA_barcode70-10-MN908947_3/2022	2022-01-06	Asia	Kazakhstan	Astana	Astana	51.147222	71.422222		29525	BA.1.1	GRA
EPI_ISL_13717838	hCoV-19/Kazakhstan/NLA_barcode69-10-MN908947_3/2022	2022-01-06	Asia	Kazakhstan	Astana	Astana	51.147222	71.422222		29496	BA.1.1	GRA
EPI_ISL_13717837	hCoV-19/Kazakhstan/NLA_barcode68-10-MN908947_3/2022	2022-01-06	Asia	Kazakhstan	Astana	Astana	51.147222	71.422222		29538	BA.1.1	GRA
EPI_ISL_13717836	hCoV-19/Kazakhstan/NLA_barcode67-10-MN908947_3/2022	2022-01-06	Asia	Kazakhstan	Astana	Astana	51.147222	71.422222		29554	BA.1.1	GRA
EPI_ISL_13717835	hCoV-19/Kazakhstan/NLA_barcode65-10-MN908947_3/2022	2022-01-06	Asia	Kazakhstan	Astana	Astana	51.147222	71.422222		29547	BA.1.1	GRA
EPI_ISL_13717833	hCoV-19/Kazakhstan/NLA_barcode57-10-MN908947_3/2022	2022-01-05	Asia	Kazakhstan	Astana	Astana	51.147222	71.422222		29555	BA.1.1	GRA
EPI_ISL_13717832	hCoV-19/Kazakhstan/NLA_barcode52-10-MN908947_3/2022	2022-01-05	Asia	Kazakhstan	Astana	Astana	51.147222	71.422222		29494	BA.1.1	GRA
EPI_ISL_13717831	hCoV-19/Kazakhstan/NLA_barcode49-10-MN908947_3/2022	2022-01-05	Asia	Kazakhstan	Astana	Astana	51.147222	71.422222		29543	BA.1.1	GRA
EPI_ISL_13717830	hCoV-19/Kazakhstan/NLA_barcode48-10-MN908947_3/2022	2022-01-09	Asia	Kazakhstan	Astana	Astana	51.147222	71.422222		29544	BA.1.1	GRA
EPI_ISL_13717829	hCoV-19/Kazakhstan/NLA_barcode47-10-MN908947_3/2022	2022-01-09	Asia	Kazakhstan	Astana	Astana	51.147222	71.422222		29547	BA.1.1	GRA
EPI_ISL_13717828	hCoV-19/Kazakhstan/NLA_barcode44-10-MN908947_3/2022	2022-01-08	Asia	Kazakhstan	Astana	Astana	51.147222	71.422222		29562	BA.1.1	GRA
EPI_ISL_13717827	hCoV-19/Kazakhstan/NLA_barcode43-10-MN908947_3/2022	2022-01-08	Asia	Kazakhstan	Astana	Astana	51.147222	71.422222		29559	BA.1	GRA
EPI_ISL_13717826	hCoV-19/Kazakhstan/NLA_barcode42-10-MN908947_3/2022	2022-01-08	Asia	Kazakhstan	Astana	Astana	51.147222	71.422222		29548	BA.1.1	GRA
EPI_ISL_13717825	hCoV-19/Kazakhstan/NLA_barcode41-10-MN908947_3/2022	2022-01-08	Asia	Kazakhstan	Astana	Astana	51.147222	71.422222		29570	BA.1.1	GRA
EPI_ISL_13717824	hCoV-19/Kazakhstan/NLA_barcode40-10-MN908947_3/2022	2022-01-08	Asia	Kazakhstan	Astana	Astana	51.147222	71.422222		29547	BA.1.1	GRA
EPI_ISL_13717823	hCoV-19/Kazakhstan/NLA_barcode39-10-MN908947_3/2022	2022-01-08	Asia	Kazakhstan	Astana	Astana	51.147222	71.422222		29558	BA.1.1	GRA
EPI_ISL_13717822	hCoV-19/Kazakhstan/NLA_barcode37-10-MN908947_3/2022	2022-01-08	Asia	Kazakhstan	Astana	Astana	51.147222	71.422222		29565	BA.1.1	GRA
EPI_ISL_13717821	hCoV-19/Kazakhstan/NLA_barcode34-10-MN908947_3/2022	2022-01-08	Asia	Kazakhstan	Astana	Astana	51.147222	71.422222		29552	BA.1.1	GRA
EPI_ISL_13717820	hCoV-19/Kazakhstan/NLA_barcode32-10-MN908947_3/2022	2022-01-08	Asia	Kazakhstan	Astana	Astana	51.147222	71.422222		29351	BA.1	GRA
EPI_ISL_13717819	hCoV-19/Kazakhstan/NLA_barcode31-10-MN908947_3/2022	2022-01-08	Asia	Kazakhstan	Astana	Astana	51.147222	71.422222		29541	BA.1.1	GRA
EPI_ISL_13717818	hCoV-19/Kazakhstan/NLA_barcode29-10-MN908947_3/2022	2022-01-06	Asia	Kazakhstan	Astana	Astana	51.147222	71.422222		29552	BA.1.1	GRA
EPI_ISL_13717817	hCoV-19/Kazakhstan/NLA_barcode28-10-MN908947_3/2022	2022-01-06	Asia	Kazakhstan	Astana	Astana	51.147222	71.422222		29547	BA.1.1	GRA
EPI_ISL_13717816	hCoV-19/Kazakhstan/NLA_barcode27-10-MN908947_3/2022	2022-01-06	Asia	Kazakhstan	Astana	Astana	51.147222	71.422222		29561	BA.1.1	GRA
EPI_ISL_13717815	hCoV-19/Kazakhstan/NLA_barcode26-10-MN908947_3/2022	2022-01-06	Asia	Kazakhstan	Astana	Astana	51.147222	71.422222		29552	BA.1.1	GRA
EPI_ISL_13717814	hCoV-19/Kazakhstan/NLA_barcode25-10-MN908947_3/2022	2022-01-06	Asia	Kazakhstan	Astana	Astana	51.147222	71.422222		29576	AY.122	GK
EPI_ISL_13717813	hCoV-19/Kazakhstan/NLA_barcode21-10-MN908947_3/2022	2022-01-06	Asia	Kazakhstan	Astana	Astana	51.147222	71.422222		29554	BA.1.1	GRA
EPI_ISL_13717812	hCoV-19/Kazakhstan/NLA_barcode20-10-MN908947_3/2022	2022-01-06	Asia	Kazakhstan	Astana	Astana	51.147222	71.422222		29547	BA.1.1	GRA
EPI_ISL_13717810	hCoV-19/Kazakhstan/NLA_barcode17-10-MN908947_3/2022	2022-01-06	Asia	Kazakhstan	Astana	Astana	51.147222	71.422222		29568	BA.1.1	GRA
EPI_ISL_13717809	hCoV-19/Kazakhstan/NLA_barcode14-10-MN908947_3/2022	2022-01-05	Asia	Kazakhstan	Astana	Astana	51.147222	71.422222		29509	BA.1	GRA
EPI_ISL_13717808	hCoV-19/Kazakhstan/NLA_barcode10-10-MN908947_3/2022	2022-01-05	Asia	Kazakhstan	Astana	Astana	51.147222	71.422222		29479	BA.1.1	GRA
EPI_ISL_13717807	hCoV-19/Kazakhstan/NLA_barcode09-10-MN908947_3/2022	2022-01-05	Asia	Kazakhstan	Astana	Astana	51.147222	71.422222		29547	BA.1.1	GRA
EPI_ISL_13717806	hCoV-19/Kazakhstan/NLA_barcode07-10-MN908947_3/2022	2022-01-05	Asia	Kazakhstan	Astana	Astana	51.147222	71.422222		29539	BA.1.1	GRA
EPI_ISL_13717805	hCoV-19/Kazakhstan/NLA_barcode01-10-MN908947_3/2022	2022-01-05	Asia	Kazakhstan	Astana	Astana	51.147222	71.422222		29562	BA.1.1	GRA
EPI_ISL_13717804	hCoV-19/Kazakhstan/NLA_barcode85-08-MN908947_3/2022	2022-01-22	Asia	Kazakhstan	Astana	Astana	51.147222	71.422222		29560	BA.1.1	GRA
EPI_ISL_13717803	hCoV-19/Kazakhstan/NLA_barcode26-08-MN908947_3/2022	2022-01-11	Asia	Kazakhstan	Astana	Astana	51.147222	71.422222		29547	BA.1.1	GRA
EPI_ISL_13717802	hCoV-19/Kazakhstan/NLA_barcode25-08-MN908947_3/2022	2022-01-11	Asia	Kazakhstan	Astana	Astana	51.147222	71.422222		29549	BA.1.1	GRA
EPI_ISL_13717801	hCoV-19/Kazakhstan/NLA_barcode19-08-MN908947_3/2022	2022-01-11	Asia	Kazakhstan	Astana	Astana	51.147222	71.422222		29544	BA.1.1	GRA
EPI_ISL_13717800	hCoV-19/Kazakhstan/NLA_barcode18-08-MN908947_3/2022	2022-01-11	Asia	Kazakhstan	Astana	Astana	51.147222	71.422222		29538	BA.1.17.2	GRA
EPI_ISL_13717799	hCoV-19/Kazakhstan/NLA_barcode03-08-MN908947_3/2022	2022-01-06	Asia	Kazakhstan	Astana	Astana	51.147222	71.422222		29535	BA.1.1	GRA
EPI_ISL_13717798	hCoV-19/Kazakhstan/NLA_barcode87-03-MN908947_3/2021	2021-09-02	Asia	Kazakhstan	Astana	Astana	51.147222	71.422222		29388	AY.122	GK
EPI_ISL_13717797	hCoV-19/Kazakhstan/NLA_barcode79-03-MN908947_3/2021	2021-09-02	Asia	Kazakhstan	Astana	Astana	51.147222	71.422222		29469	AY.122	GK
EPI_ISL_13717796	hCoV-19/Kazakhstan/NLA_barcode71-03-MN908947_3/2021	2021-09-02	Asia	Kazakhstan	Astana	Astana	51.147222	71.422222		29467	AY.122	GK
EPI_ISL_13717795	hCoV-19/Kazakhstan/NLA_barcode19-03-MN908947_3/2021	2021-09-02	Asia	Kazakhstan	Astana	Astana	51.147222	71.422222		29475	AY.122	GK
EPI_ISL_13717794	hCoV-19/Kazakhstan/NLA_barcode89-02-MN908947_3/2021	2021-09-02	Asia	Kazakhstan	Astana	Astana	51.147222	71.422222		29542	AY.122	GK
EPI_ISL_13717793	hCoV-19/Kazakhstan/NLA_barcode88-02-MN908947_3/2021	2021-09-02	Asia	Kazakhstan	Astana	Astana	51.147222	71.422222		29100	AY.122	GK
EPI_ISL_13717792	hCoV-19/Kazakhstan/NLA_barcode86-02-MN908947_3/2021	2021-09-02	Asia	Kazakhstan	Astana	Astana	51.147222	71.422222		29570	AY.122	GK
EPI_ISL_13717791	hCoV-19/Kazakhstan/NLA_barcode82-02-MN908947_3/2021	2021-09-02	Asia	Kazakhstan	Astana	Astana	51.147222	71.422222		29556	AY.122	GK
EPI_ISL_13717790	hCoV-19/Kazakhstan/NLA_barcode81-02-MN908947_3/2021	2021-09-02	Asia	Kazakhstan	Astana	Astana	51.147222	71.422222		29533	AY.122	GK
EPI_ISL_13717789	hCoV-19/Kazakhstan/NLA_barcode76-02-MN908947_3/2021	2021-09-02	Asia	Kazakhstan	Astana	Astana	51.147222	71.422222		29542	AY.4	GK
EPI_ISL_13717788	hCoV-19/Kazakhstan/NLA_barcode75-02-MN908947_3/2021	2021-09-02	Asia	Kazakhstan	Astana	Astana	51.147222	71.422222		29550	AY.122	GK
EPI_ISL_13717787	hCoV-19/Kazakhstan/NLA_barcode72-02-MN908947_3/2021	2021-09-02	Asia	Kazakhstan	Astana	Astana	51.147222	71.422222		29543	B.1.617.2	GK
EPI_ISL_13717786	hCoV-19/Kazakhstan/NLA_barcode71-02-MN908947_3/2021	2021-09-02	Asia	Kazakhstan	Astana	Astana	51.147222	71.422222		29542	AY.122	GK
EPI_ISL_13717785	hCoV-19/Kazakhstan/NLA_barcode69-02-MN908947_3/2021	2021-09-02	Asia	Kazakhstan	Astana	Astana	51.147222	71.422222		29561	AY.122	GK
EPI_ISL_13717784	hCoV-19/Kazakhstan/NLA_barcode68-02-MN908947_3/2021	2021-09-02	Asia	Kazakhstan	Astana	Astana	51.147222	71.422222		29539	AY.122	GK
EPI_ISL_13717783	hCoV-19/Kazakhstan/NLA_barcode66-02-MN908947_3/2021	2021-09-02	Asia	Kazakhstan	Astana	Astana	51.147222	71.422222		29576	AY.122	GK
EPI_ISL_13717782	hCoV-19/Kazakhstan/NLA_barcode64-02-MN908947_3/2021	2021-09-02	Asia	Kazakhstan	Astana	Astana	51.147222	71.422222		29576	AY.122	GK
EPI_ISL_13717781	hCoV-19/Kazakhstan/NLA_barcode63-02-MN908947_3/2021	2021-09-02	Asia	Kazakhstan	Astana	Astana	51.147222	71.422222		29570	AY.122	GK
EPI_ISL_13717780	hCoV-19/Kazakhstan/NLA_barcode62-02-MN908947_3/2021	2021-09-02	Asia	Kazakhstan	Astana	Astana	51.147222	71.422222		29567	AY.122	GK
EPI_ISL_13717779	hCoV-19/Kazakhstan/NLA_barcode61-02-MN908947_3/2021	2021-09-02	Asia	Kazakhstan	Astana	Astana	51.147222	71.422222		29564	AY.122	GK
EPI_ISL_13717778	hCoV-19/Kazakhstan/NLA_barcode60-02-MN908947_3/2021	2021-09-02	Asia	Kazakhstan	Astana	Astana	51.147222	71.422222		29556	AY.122	GK
EPI_ISL_13717777	hCoV-19/Kazakhstan/NLA_barcode56-02-MN908947_3/2021	2021-09-02	Asia	Kazakhstan	Astana	Astana	51.147222	71.422222		29566	AY.122	GK
EPI_ISL_13717776	hCoV-19/Kazakhstan/NLA_barcode55-02-MN908947_3/2021	2021-09-02	Asia	Kazakhstan	Astana	Astana	51.147222	71.422222		29570	AY.122	GK
EPI_ISL_13717775	hCoV-19/Kazakhstan/NLA_barcode47-02-MN908947_3/2021	2021-09-02	Asia	Kazakhstan	Astana	Astana	51.147222	71.422222		29570	AY.122	GK
EPI_ISL_13717774	hCoV-19/Kazakhstan/NLA_barcode39-02-MN908947_3/2021	2021-09-02	Asia	Kazakhstan	Astana	Astana	51.147222	71.422222		29576	B.1.617.2	GK
EPI_ISL_13717773	hCoV-19/Kazakhstan/NLA_barcode37-02-MN908947_3/2021	2021-09-02	Asia	Kazakhstan	Astana	Astana	51.147222	71.422222		29574	AY.122	GK
EPI_ISL_13717772	hCoV-19/Kazakhstan/NLA_barcode36-02-MN908947_3/2021	2021-09-02	Asia	Kazakhstan	Astana	Astana	51.147222	71.422222		29581	B.1.617.2	GK
EPI_ISL_13717771	hCoV-19/Kazakhstan/NLA_barcode34-02-MN908947_3/2021	2021-09-02	Asia	Kazakhstan	Astana	Astana	51.147222	71.422222		29576	AY.122	GK
EPI_ISL_13717770	hCoV-19/Kazakhstan/NLA_barcode26-02-MN908947_3/2021	2021-09-02	Asia	Kazakhstan	Astana	Astana	51.147222	71.422222		29576	AY.122	GK
EPI_ISL_13717769	hCoV-19/Kazakhstan/NLA_barcode21-02-MN908947_3/2021	2021-09-02	Asia	Kazakhstan	Astana	Astana	51.147222	71.422222		29533	AY.122	GK
EPI_ISL_13717768	hCoV-19/Kazakhstan/NLA_barcode20-02-MN908947_3/2021	2021-09-02	Asia	Kazakhstan	Astana	Astana	51.147222	71.422222		29552	AY.122	GK
EPI_ISL_13717767	hCoV-19/Kazakhstan/NLA_barcode11-02-MN908947_3/2021	2021-09-02	Asia	Kazakhstan	Astana	Astana	51.147222	71.422222		29560	AY.122	GK
EPI_ISL_13717766	hCoV-19/Kazakhstan/NLA_barcode06-02-MN908947_3/2021	2021-09-02	Asia	Kazakhstan	Astana	Astana	51.147222	71.422222		29582	AY.122	GK
EPI_ISL_13717765	hCoV-19/Kazakhstan/NLA_barcode02-02-MN908947_3/2021	2021-09-02	Asia	Kazakhstan	Astana	Astana	51.147222	71.422222		29570	AY.122	GK
EPI_ISL_13717764	hCoV-19/Kazakhstan/NLA_barcode47-01-MN908947_3/2021	2021-09-02	Asia	Kazakhstan	Astana	Astana	51.147222	71.422222		29601	AY.122	GK
EPI_ISL_13717763	hCoV-19/Kazakhstan/NLA_barcode46-01-MN908947_3/2021	2021-09-02	Asia	Kazakhstan	Astana	Astana	51.147222	71.422222		29600	AY.122	GK
EPI_ISL_13717762	hCoV-19/Kazakhstan/NLA_barcode45-01-MN908947_3/2021	2021-09-02	Asia	Kazakhstan	Astana	Astana	51.147222	71.422222		29601	AY.122	GK
EPI_ISL_13717761	hCoV-19/Kazakhstan/NLA_barcode43-01-MN908947_3/2021	2021-09-02	Asia	Kazakhstan	Astana	Astana	51.147222	71.422222		29573	AY.122	GK
EPI_ISL_13717760	hCoV-19/Kazakhstan/NLA_barcode42-01-MN908947_3/2021	2021-09-02	Asia	Kazakhstan	Astana	Astana	51.147222	71.422222		29591	AY.122	GK
EPI_ISL_13717759	hCoV-19/Kazakhstan/NLA_barcode41-01-MN908947_3/2021	2021-09-02	Asia	Kazakhstan	Astana	Astana	51.147222	71.422222		29607	AY.122	GK
EPI_ISL_13717758	hCoV-19/Kazakhstan/NLA_barcode39-01-MN908947_3/2021	2021-09-02	Asia	Kazakhstan	Astana	Astana	51.147222	71.422222		29615	AY.122	GK
EPI_ISL_13717757	hCoV-19/Kazakhstan/NLA_barcode37-01-MN908947_3/2021	2021-09-02	Asia	Kazakhstan	Astana	Astana	51.147222	71.422222		29606	AY.122	GK
EPI_ISL_13717756	hCoV-19/Kazakhstan/NLA_barcode36-01-MN908947_3/2021	2021-09-02	Asia	Kazakhstan	Astana	Astana	51.147222	71.422222		29576	AY.122	GK
EPI_ISL_13717755	hCoV-19/Kazakhstan/NLA_barcode35-01-MN908947_3/2021	2021-09-02	Asia	Kazakhstan	Astana	Astana	51.147222	71.422222		29583	AY.122	GK
EPI_ISL_13717754	hCoV-19/Kazakhstan/NLA_barcode34-01-MN908947_3/2021	2021-09-02	Asia	Kazakhstan	Astana	Astana	51.147222	71.422222		29597	AY.122	GK
EPI_ISL_13717753	hCoV-19/Kazakhstan/NLA_barcode33-01-MN908947_3/2021	2021-09-02	Asia	Kazakhstan	Astana	Astana	51.147222	71.422222		29610	AY.122	GK
EPI_ISL_13717752	hCoV-19/Kazakhstan/NLA_barcode31-01-MN908947_3/2021	2021-09-02	Asia	Kazakhstan	Astana	Astana	51.147222	71.422222		29608	AY.122	GK
EPI_ISL_13717751	hCoV-19/Kazakhstan/NLA_barcode29-01-MN908947_3/2021	2021-09-02	Asia	Kazakhstan	Astana	Astana	51.147222	71.422222		29616	AY.122	GK
EPI_ISL_13717750	hCoV-19/Kazakhstan/NLA_barcode28-01-MN908947_3/2021	2021-09-02	Asia	Kazakhstan	Astana	Astana	51.147222	71.422222		29615	AY.122	GK
EPI_ISL_13717749	hCoV-19/Kazakhstan/NLA_barcode27-01-MN908947_3/2021	2021-09-02	Asia	Kazakhstan	Astana	Astana	51.147222	71.422222		29590	AY.122	GK
EPI_ISL_13717748	hCoV-19/Kazakhstan/NLA_barcode25-01-MN908947_3/2021	2021-09-02	Asia	Kazakhstan	Astana	Astana	51.147222	71.422222		29588	B.1.617.2	GK
EPI_ISL_13612499	hCoV-19/Kazakhstan/321/2022	2022-01-19	Asia	Kazakhstan	Atyrau Region	Atyrau	47.116667	51.883333		28583	AY.122	GK
EPI_ISL_13612498	hCoV-19/Kazakhstan/320/2022	2022-01-19	Asia	Kazakhstan	Atyrau Region	Atyrau	47.116667	51.883333		28583	AY.122	GK
EPI_ISL_13612496	hCoV-19/Kazakhstan/317/2022	2022-01-19	Asia	Kazakhstan	Almaty Region	Taldykorgan	45.016667	78.366667		28583	AY.122	GK
EPI_ISL_13612490	hCoV-19/Kazakhstan/305/2022	2022-01-19	Asia	Kazakhstan	Almaty Region	Taldykorgan	45.016667	78.366667		28583	AY.122	GK
EPI_ISL_13612482	hCoV-19/Kazakhstan/285/2022	2022-01-19	Asia	Kazakhstan	West Kazakhstan Region	Oral	51.2225	51.3725		28583	AY.122	GK
EPI_ISL_13612480	hCoV-19/Kazakhstan/281/2022	2022-01-19	Asia	Kazakhstan	Mangystau Region	Aktau	43.6525	51.1575		28583	AY.122	GK
EPI_ISL_13612475	hCoV-19/Kazakhstan/271/2022	2022-01-19	Asia	Kazakhstan	Mangystau Region	Aktau	43.6525	51.1575		28583	AY.122	GK
EPI_ISL_13612473	hCoV-19/Kazakhstan/267/2022	2022-01-18	Asia	Kazakhstan	Aktobe Region	Aktobe	50.283611	57.229722		28583	B.1.617.2	GK
EPI_ISL_13612466	hCoV-19/Kazakhstan/249/2022	2022-01-18	Asia	Kazakhstan	Aktobe Region	Aktobe	50.283611	57.229722		28583	AY.122	GK
EPI_ISL_13612465	hCoV-19/Kazakhstan/248/2022	2022-01-18	Asia	Kazakhstan	Almaty	Almaty	43.24	76.915		28583	AY.122	GK
EPI_ISL_13612463	hCoV-19/Kazakhstan/246/2022	2022-01-18	Asia	Kazakhstan	Almaty	Almaty	43.24	76.915		29522	BA.1.1	GRA
EPI_ISL_13612462	hCoV-19/Kazakhstan/245/2022	2022-01-18	Asia	Kazakhstan	Almaty	Almaty	43.24	76.915		29513	BA.1.1	GRA
EPI_ISL_13612461	hCoV-19/Kazakhstan/244/2022	2022-01-18	Asia	Kazakhstan	Almaty	Almaty	43.24	76.915		29519	BA.1.1	GRA
EPI_ISL_13612459	hCoV-19/Kazakhstan/242/2022	2022-01-18	Asia	Kazakhstan	Almaty	Almaty	43.24	76.915		28583	AY.122	GK
EPI_ISL_13612457	hCoV-19/Kazakhstan/240/2022	2022-01-18	Asia	Kazakhstan	Almaty	Almaty	43.24	76.915		29510	BA.1.1	GRA
EPI_ISL_13612451	hCoV-19/Kazakhstan/234/2022	2022-01-18	Asia	Kazakhstan	Almaty	Almaty	43.24	76.915		29522	BA.1.1	GRA
EPI_ISL_13612449	hCoV-19/Kazakhstan/232/2022	2022-01-18	Asia	Kazakhstan	Almaty	Almaty	43.24	76.915		28583	AY.122	GK
EPI_ISL_13612447	hCoV-19/Kazakhstan/230/2022	2022-01-18	Asia	Kazakhstan	Almaty	Almaty	43.24	76.915		28583	AY.122	GK
EPI_ISL_13612444	hCoV-19/Kazakhstan/227/2022	2022-01-17	Asia	Kazakhstan	Karaganda Region	Karaganda	49.802778	73.105556		28583	AY.122	GK
EPI_ISL_13612438	hCoV-19/Kazakhstan/211/2022	2022-01-17	Asia	Kazakhstan	Karaganda Region	Karaganda	49.802778	73.105556		28583	AY.122	GK
EPI_ISL_13612436	hCoV-19/Kazakhstan/208/2022	2022-01-17	Asia	Kazakhstan	Akmola Region	Kokshetau	53.283333	69.383333		28583	AY.122	GK
EPI_ISL_13612435	hCoV-19/Kazakhstan/207/2022	2022-01-17	Asia	Kazakhstan	Akmola Region	Kokshetau	53.283333	69.383333		28582	B.1.617.2	GK
EPI_ISL_13612429	hCoV-19/Kazakhstan/189/2022	2022-01-17	Asia	Kazakhstan	Akmola Region	Kokshetau	53.283333	69.383333		28583	AY.122	GK
EPI_ISL_13612427	hCoV-19/Kazakhstan/187/2022	2022-01-17	Asia	Kazakhstan	Turkistan Region	Shymkent	42.316667	69.595833		28583	AY.122	GK
EPI_ISL_13612424	hCoV-19/Kazakhstan/183/2022	2022-01-17	Asia	Kazakhstan	Turkistan Region	Shymkent	42.316667	69.595833		28583	AY.122	GK
EPI_ISL_13612414	hCoV-19/Kazakhstan/165/2022	2022-01-17	Asia	Kazakhstan	Turkistan Region	Shymkent	42.316667	69.595833		28583	AY.122	GK
EPI_ISL_13612409	hCoV-19/Kazakhstan/144/2022	2022-01-17	Asia	Kazakhstan	Kyzylorda Region	Kyzylorda	44.85	65.516667		28583	AY.122	GK
EPI_ISL_13612408	hCoV-19/Kazakhstan/143/2022	2022-01-17	Asia	Kazakhstan	Kyzylorda Region	Kyzylorda	44.85	65.516667		28583	AY.122	GK
EPI_ISL_13612404	hCoV-19/Kazakhstan/138/2022	2022-01-17	Asia	Kazakhstan	Kostanay Region	Kostanay	53.2	63.62		28583	AY.122	GK
EPI_ISL_13612403	hCoV-19/Kazakhstan/137/2022	2022-01-17	Asia	Kazakhstan	Kostanay Region	Kostanay	53.2	63.62		28052	BA.1.1	GRA
EPI_ISL_13612401	hCoV-19/Kazakhstan/133/2022	2022-01-17	Asia	Kazakhstan	Kostanay Region	Kostanay	53.2	63.62		28052	BA.1.1	GRA
EPI_ISL_13612399	hCoV-19/Kazakhstan/125/2022	2022-01-17	Asia	Kazakhstan	Kostanay Region	Kostanay	53.2	63.62		28514	AY.122	GK
EPI_ISL_13612398	hCoV-19/Kazakhstan/124/2022	2022-01-17	Asia	Kazakhstan	Kostanay Region	Kostanay	53.2	63.62		28049	BA.1.1	GRA
EPI_ISL_13612397	hCoV-19/Kazakhstan/120/2022	2022-01-17	Asia	Kazakhstan	Kostanay Region	Kostanay	53.2	63.62		29519	BA.1.1	GRA
EPI_ISL_13612396	hCoV-19/Kazakhstan/117/2022	2022-01-17	Asia	Kazakhstan	East Kazakhstan Region	Oskemen	49.983333	82.616667		28583	AY.122	GK
EPI_ISL_13612392	hCoV-19/Kazakhstan/108/2022	2022-01-17	Asia	Kazakhstan	East Kazakhstan Region	Oskemen	49.983333	82.616667		29513	BA.1.1	GRA
EPI_ISL_13612391	hCoV-19/Kazakhstan/106/2022	2022-01-17	Asia	Kazakhstan	East Kazakhstan Region	Oskemen	49.983333	82.616667		28583	AY.122	GK
EPI_ISL_13612388	hCoV-19/Kazakhstan/99/2022	2022-01-17	Asia	Kazakhstan	North Kazakhstan Region	Petropavl	54.883333	69.166667		29519	BA.1.1	GRA
EPI_ISL_13612387	hCoV-19/Kazakhstan/98/2022	2022-01-17	Asia	Kazakhstan	North Kazakhstan Region	Petropavl	54.883333	69.166667		28583	B.1.617.2	GK
EPI_ISL_13612384	hCoV-19/Kazakhstan/95/2022	2022-01-17	Asia	Kazakhstan	North Kazakhstan Region	Petropavl	54.883333	69.166667		28583	AY.122	GK
EPI_ISL_13612383	hCoV-19/Kazakhstan/94/2022	2022-01-17	Asia	Kazakhstan	North Kazakhstan Region	Petropavl	54.883333	69.166667		28583	AY.122	GK
EPI_ISL_13612380	hCoV-19/Kazakhstan/91/2022	2022-01-15	Asia	Kazakhstan	Pavlodar Region	Pavlodar	52.3	76.95		29510	BA.1.1	GRA
EPI_ISL_13612379	hCoV-19/Kazakhstan/90/2022	2022-01-15	Asia	Kazakhstan	Pavlodar Region	Pavlodar	52.3	76.95		28583	AY.122	GK
EPI_ISL_13612378	hCoV-19/Kazakhstan/85/2022	2022-01-15	Asia	Kazakhstan	Pavlodar Region	Pavlodar	52.3	76.95		28583	B.1.617.2	GK
EPI_ISL_13612377	hCoV-19/Kazakhstan/84/2022	2022-01-15	Asia	Kazakhstan	Pavlodar Region	Pavlodar	52.3	76.95		29510	BA.1.1	GRA
EPI_ISL_13612375	hCoV-19/Kazakhstan/74/2022	2022-01-15	Asia	Kazakhstan	Pavlodar Region	Pavlodar	52.3	76.95		28497	AY.122	GK
EPI_ISL_13612374	hCoV-19/Kazakhstan/73/2022	2022-01-15	Asia	Kazakhstan	Pavlodar Region	Pavlodar	52.3	76.95		29525	BA.1.1	GRA
EPI_ISL_13612367	hCoV-19/Kazakhstan/56/2022	2022-01-15	Asia	Kazakhstan	Jambyl Region	Taraz	42.9	71.366667		28583	B.1.617.2	GK
EPI_ISL_13612363	hCoV-19/Kazakhstan/50/2022	2022-01-11	Asia	Kazakhstan	Astana	Astana	51.147222	71.422222		28544	BA.1.1	GRA
EPI_ISL_13612362	hCoV-19/Kazakhstan/49/2022	2022-01-11	Asia	Kazakhstan	Astana	Astana	51.147222	71.422222		28544	BA.1.1	GRA
EPI_ISL_13612361	hCoV-19/Kazakhstan/48/2022	2022-01-11	Asia	Kazakhstan	Astana	Astana	51.147222	71.422222		28583	AY.122	GK
EPI_ISL_13612359	hCoV-19/Kazakhstan/46/2022	2022-01-11	Asia	Kazakhstan	Astana	Astana	51.147222	71.422222		28583	AY.122	GK
EPI_ISL_13612358	hCoV-19/Kazakhstan/45/2022	2022-01-11	Asia	Kazakhstan	Astana	Astana	51.147222	71.422222		28544	BA.1.1	GRA
EPI_ISL_13612357	hCoV-19/Kazakhstan/44/2022	2022-01-11	Asia	Kazakhstan	Astana	Astana	51.147222	71.422222		28544	BA.1.1	GRA
EPI_ISL_13612356	hCoV-19/Kazakhstan/43/2022	2022-01-11	Asia	Kazakhstan	Astana	Astana	51.147222	71.422222		28544	BA.1.1	GRA
EPI_ISL_13612354	hCoV-19/Kazakhstan/41/2022	2022-01-11	Asia	Kazakhstan	Astana	Astana	51.147222	71.422222		28583	AY.122	GK
EPI_ISL_13612353	hCoV-19/Kazakhstan/40/2022	2022-01-11	Asia	Kazakhstan	Astana	Astana	51.147222	71.422222		28544	BA.1	GRA
EPI_ISL_13612352	hCoV-19/Kazakhstan/39/2022	2022-01-11	Asia	Kazakhstan	Astana	Astana	51.147222	71.422222		28583	AY.122	GK
EPI_ISL_13612345	hCoV-19/Kazakhstan/32/2022	2022-01-11	Asia	Kazakhstan	Astana	Astana	51.147222	71.422222		28583	AY.122	GK
EPI_ISL_13612343	hCoV-19/Kazakhstan/30/2022	2022-01-11	Asia	Kazakhstan	Astana	Astana	51.147222	71.422222		28583	AY.122	GK
EPI_ISL_13612335	hCoV-19/Kazakhstan/22/2022	2022-01-11	Asia	Kazakhstan	Astana	Astana	51.147222	71.422222		28492	AY.126	GK
EPI_ISL_13612327	hCoV-19/Kazakhstan/14/2022	2022-01-11	Asia	Kazakhstan	Astana	Astana	51.147222	71.422222		28583	AY.120	GK
EPI_ISL_13612325	hCoV-19/Kazakhstan/12/2022	2022-01-11	Asia	Kazakhstan	Astana	Astana	51.147222	71.422222		28467	AY.122	GK
EPI_ISL_13612319	hCoV-19/Kazakhstan/6/2022	2022-01-11	Asia	Kazakhstan	Astana	Astana	51.147222	71.422222		28583	AY.121	GK
EPI_ISL_13612317	hCoV-19/Kazakhstan/4/2022	2022-01-11	Asia	Kazakhstan	Astana	Astana	51.147222	71.422222		28553	BA.1.1	GRA
EPI_ISL_13612314	hCoV-19/Kazakhstan/1/2022	2022-01-11	Asia	Kazakhstan	Astana	Astana	51.147222	71.422222		28583	AY.122	GK
EPI_ISL_13541282	hCoV-19/Kazakhstan/2867/2021	2021-12-28	Asia	Kazakhstan	Almaty	Almaty	43.24	76.915		29877	AY.126	GK
EPI_ISL_13541281	hCoV-19/Kazakhstan/2866/2021	2021-12-28	Asia	Kazakhstan	Almaty	Almaty	43.24	76.915		29876	AY.126	GK
EPI_ISL_13541277	hCoV-19/Kazakhstan/2862/2021	2021-12-28	Asia	Kazakhstan	Almaty	Almaty	43.24	76.915		29886	AY.122	GK
EPI_ISL_13541274	hCoV-19/Kazakhstan/2843/2021	2021-12-28	Asia	Kazakhstan	Almaty	Almaty	43.24	76.915		29853	BA.1.1	GRA
EPI_ISL_13541273	hCoV-19/Kazakhstan/2858/2021	2021-12-28	Asia	Kazakhstan	Almaty	Almaty	43.24	76.915		29854	AY.126	GK
EPI_ISL_13541271	hCoV-19/Kazakhstan/2856/2021	2021-12-28	Asia	Kazakhstan	Almaty	Almaty	43.24	76.915		29866	AY.122	GK
EPI_ISL_13541268	hCoV-19/Kazakhstan/2853/2021	2021-12-28	Asia	Kazakhstan	Almaty	Almaty	43.24	76.915		29891	B.1.617.2	GK
EPI_ISL_13541264	hCoV-19/Kazakhstan/2849/2021	2021-12-28	Asia	Kazakhstan	Almaty	Almaty	43.24	76.915		29887	AY.122	GK
EPI_ISL_13541262	hCoV-19/Kazakhstan/2847/2021	2021-12-28	Asia	Kazakhstan	Almaty	Almaty	43.24	76.915		29868	AY.122	GK
EPI_ISL_13541260	hCoV-19/Kazakhstan/2835/2021	2021-12-25	Asia	Kazakhstan	Astana	Astana	51.147222	71.422222		29892	AY.122	GK
EPI_ISL_13541259	hCoV-19/Kazakhstan/2834/2021	2021-12-25	Asia	Kazakhstan	Astana	Astana	51.147222	71.422222		29894	AY.122	GK
EPI_ISL_13541257	hCoV-19/Kazakhstan/2831/2021	2021-12-25	Asia	Kazakhstan	Astana	Astana	51.147222	71.422222		29874	AY.122	GK
EPI_ISL_13541256	hCoV-19/Kazakhstan/2829/2021	2021-12-25	Asia	Kazakhstan	Astana	Astana	51.147222	71.422222		29892	B.1.617.2	GK
EPI_ISL_13541254	hCoV-19/Kazakhstan/2827/2021	2021-12-25	Asia	Kazakhstan	Astana	Astana	51.147222	71.422222		29892	B.1.617.2	GK
EPI_ISL_13541251	hCoV-19/Kazakhstan/2824/2021	2021-12-25	Asia	Kazakhstan	East Kazakhstan Region	Oskemen	49.983333	82.616667		29876	AY.122	GK
EPI_ISL_13541250	hCoV-19/Kazakhstan/2820/2021	2021-12-25	Asia	Kazakhstan	East Kazakhstan Region	Oskemen	49.983333	82.616667		29866	AY.122	GK
EPI_ISL_13541246	hCoV-19/Kazakhstan/2816/2021	2021-12-25	Asia	Kazakhstan	East Kazakhstan Region	Oskemen	49.983333	82.616667		29886	B.1.617.2	GK
EPI_ISL_13541243	hCoV-19/Kazakhstan/2813/2021	2021-12-24	Asia	Kazakhstan	Almaty	Almaty	43.24	76.915		29866	AY.127	GK
EPI_ISL_13541242	hCoV-19/Kazakhstan/2812/2021	2021-12-24	Asia	Kazakhstan	Almaty	Almaty	43.24	76.915		29861	AY.122	GK
EPI_ISL_13541241	hCoV-19/Kazakhstan/2811/2021	2021-12-24	Asia	Kazakhstan	Almaty	Almaty	43.24	76.915		29867	AY.127	GK
EPI_ISL_13541239	hCoV-19/Kazakhstan/2799/2021	2021-12-24	Asia	Kazakhstan	Almaty	Almaty	43.24	76.915		29879	AY.126	GK
EPI_ISL_13541238	hCoV-19/Kazakhstan/2796/2021	2021-12-24	Asia	Kazakhstan	Almaty	Almaty	43.24	76.915		29866	AY.122	GK
EPI_ISL_13541237	hCoV-19/Kazakhstan/2795/2021	2021-12-24	Asia	Kazakhstan	Mangystau Region	Aktau	43.6525	51.1575		29866	AY.122	GK
EPI_ISL_13541236	hCoV-19/Kazakhstan/2794/2021	2021-12-23	Asia	Kazakhstan	North Kazakhstan Region	Petropavl	54.883333	69.166667		29827	AY.122	GK
EPI_ISL_13541234	hCoV-19/Kazakhstan/2792/2021	2021-12-23	Asia	Kazakhstan	North Kazakhstan Region	Petropavl	54.883333	69.166667		29883	AY.122	GK
EPI_ISL_13541233	hCoV-19/Kazakhstan/2791/2021	2021-12-23	Asia	Kazakhstan	North Kazakhstan Region	Petropavl	54.883333	69.166667		29868	AY.122	GK
EPI_ISL_13541232	hCoV-19/Kazakhstan/2790/2021	2021-12-23	Asia	Kazakhstan	North Kazakhstan Region	Petropavl	54.883333	69.166667		29874	AY.122	GK
EPI_ISL_13541230	hCoV-19/Kazakhstan/2787/2021	2021-12-23	Asia	Kazakhstan	Pavlodar Region	Pavlodar	52.3	76.95		29866	AY.122	GK
EPI_ISL_13541228	hCoV-19/Kazakhstan/2785/2021	2021-12-23	Asia	Kazakhstan	Pavlodar Region	Pavlodar	52.3	76.95		29866	AY.122	GK
EPI_ISL_13541226	hCoV-19/Kazakhstan/2783/2021	2021-12-23	Asia	Kazakhstan	Pavlodar Region	Pavlodar	52.3	76.95		29892	AY.122	GK
EPI_ISL_13541225	hCoV-19/Kazakhstan/2782/2021	2021-12-23	Asia	Kazakhstan	Pavlodar Region	Pavlodar	52.3	76.95		29846	AY.122	GK
EPI_ISL_13541224	hCoV-19/Kazakhstan/2781/2021	2021-12-23	Asia	Kazakhstan	Pavlodar Region	Pavlodar	52.3	76.95		29866	AY.122	GK
EPI_ISL_13541223	hCoV-19/Kazakhstan/2780/2021	2021-12-23	Asia	Kazakhstan	Pavlodar Region	Pavlodar	52.3	76.95		29838	AY.122	GK
EPI_ISL_13541221	hCoV-19/Kazakhstan/2776/2021	2021-12-23	Asia	Kazakhstan	Pavlodar Region	Pavlodar	52.3	76.95		29840	AY.122	GK
EPI_ISL_13541218	hCoV-19/Kazakhstan/2773/2021	2021-12-23	Asia	Kazakhstan	Atyrau Region	Atyrau	47.116667	51.883333		29848	AY.122	GK
EPI_ISL_13541217	hCoV-19/Kazakhstan/2772/2021	2021-12-23	Asia	Kazakhstan	Atyrau Region	Atyrau	47.116667	51.883333		29838	AY.122	GK
EPI_ISL_13541215	hCoV-19/Kazakhstan/2770/2021	2021-12-23	Asia	Kazakhstan	Atyrau Region	Atyrau	47.116667	51.883333		29866	AY.122	GK
EPI_ISL_13541213	hCoV-19/Kazakhstan/2768/2021	2021-12-23	Asia	Kazakhstan	Atyrau Region	Atyrau	47.116667	51.883333		29866	AY.122	GK
EPI_ISL_13541212	hCoV-19/Kazakhstan/2766/2021	2021-12-23	Asia	Kazakhstan	Atyrau Region	Atyrau	47.116667	51.883333		29861	AY.126	GK
EPI_ISL_13541210	hCoV-19/Kazakhstan/2764/2021	2021-12-23	Asia	Kazakhstan	Atyrau Region	Atyrau	47.116667	51.883333		29830	AY.122	GK
EPI_ISL_13541209	hCoV-19/Kazakhstan/2763/2021	2021-12-23	Asia	Kazakhstan	Atyrau Region	Atyrau	47.116667	51.883333		29824	AY.122	GK
EPI_ISL_13541203	hCoV-19/Kazakhstan/2754/2021	2021-12-21	Asia	Kazakhstan	Astana	Astana	51.147222	71.422222		29880	AY.122	GK
EPI_ISL_13541201	hCoV-19/Kazakhstan/2752/2021	2021-12-21	Asia	Kazakhstan	Astana	Astana	51.147222	71.422222		29819	AY.122	GK
EPI_ISL_13541200	hCoV-19/Kazakhstan/2751/2021	2021-12-21	Asia	Kazakhstan	Astana	Astana	51.147222	71.422222		29807	AY.122	GK
EPI_ISL_13541199	hCoV-19/Kazakhstan/2750/2021	2021-12-21	Asia	Kazakhstan	Astana	Astana	51.147222	71.422222		29895	AY.122	GK
EPI_ISL_13541197	hCoV-19/Kazakhstan/2748/2021	2021-12-21	Asia	Kazakhstan	Astana	Astana	51.147222	71.422222		29845	AY.122	GK
EPI_ISL_13541193	hCoV-19/Kazakhstan/2744/2021	2021-12-21	Asia	Kazakhstan	Astana	Astana	51.147222	71.422222		29871	AY.122	GK
EPI_ISL_13541192	hCoV-19/Kazakhstan/2743/2021	2021-12-21	Asia	Kazakhstan	Astana	Astana	51.147222	71.422222		29866	AY.122	GK
EPI_ISL_2604957	hCoV-19/Kazakhstan/KZ_Almaty/2020	2020-03-20	Asia	Kazakhstan	Almaty	Almaty	43.24	76.915		29903	B	L
EPI_ISL_13717935	hCoV-19/Kazakhstan/NLA_barcode81-15-MN908947_3/2022	2022-01-21	Asia	Kazakhstan	Astana	Astana	51.147222	71.422222		29366	BA.1.1	GRA
EPI_ISL_13717834	hCoV-19/Kazakhstan/NLA_barcode58-10-MN908947_3/2022	2022-01-05	Asia	Kazakhstan	Astana	Astana	51.147222	71.422222		29525	BA.1.1	GRA
EPI_ISL_13717811	hCoV-19/Kazakhstan/NLA_barcode19-10-MN908947_3/2022	2022-01-06	Asia	Kazakhstan	Astana	Astana	51.147222	71.422222		29566	BA.1.1	GRA
EPI_ISL_13717873	hCoV-19/Kazakhstan/NLA_barcode07-15-MN908947_3/2022	2022-02-01	Asia	Kazakhstan	Astana	Astana	51.147222	71.422222		29468	BA.1.1	GRA
EPI_ISL_13717887	hCoV-19/Kazakhstan/NLA_barcode22-15-MN908947_3/2022	2022-02-04	Asia	Kazakhstan	Astana	Astana	51.147222	71.422222		29380	BA.1.1	GRA
EPI_ISL_13717937	hCoV-19/Kazakhstan/NLA_barcode84-15-MN908947_3/2022	2022-01-21	Asia	Kazakhstan	Astana	Astana	51.147222	71.422222		29466	BA.1.1	GRA
EPI_ISL_13717933	hCoV-19/Kazakhstan/NLA_barcode77-15-MN908947_3/2022	2022-01-20	Asia	Kazakhstan	Astana	Astana	51.147222	71.422222		29412	BA.1.1	GRA
EPI_ISL_13717924	hCoV-19/Kazakhstan/NLA_barcode67-15-MN908947_3/2022	2022-01-19	Asia	Kazakhstan	Astana	Astana	51.147222	71.422222		29467	BA.1.1	GRA
EPI_ISL_13717939	hCoV-19/Kazakhstan/NLA_barcode89-15-MN908947_3/2022	2022-01-14	Asia	Kazakhstan	Astana	Astana	51.147222	71.422222		29294	BA.1.1	GRA
EPI_ISL_13717947	hCoV-19/Kazakhstan/NLA_barcode78-17-MN908947_3/2022	2022-01-24	Asia	Kazakhstan	Astana	Astana	51.147222	71.422222		29375	BA.1.1	GRA
EPI_ISL_13717961	hCoV-19/Kazakhstan/NLA_barcode13-18-MN908947_3/2022	2022-01-12	Asia	Kazakhstan	Astana	Astana	51.147222	71.422222		29515	BA.1.1	GRA
EPI_ISL_13717967	hCoV-19/Kazakhstan/NLA_barcode21-18-MN908947_3/2022	2022-01-12	Asia	Kazakhstan	Astana	Astana	51.147222	71.422222		29501	BA.1.1	GRA
EPI_ISL_13717964	hCoV-19/Kazakhstan/NLA_barcode18-18-MN908947_3/2022	2022-01-12	Asia	Kazakhstan	Astana	Astana	51.147222	71.422222		29366	BA.1.1	GRA
EPI_ISL_13717963	hCoV-19/Kazakhstan/NLA_barcode17-18-MN908947_3/2022	2022-01-12	Asia	Kazakhstan	Astana	Astana	51.147222	71.422222		29509	BA.1.1	GRA
EPI_ISL_13717980	hCoV-19/Kazakhstan/NLA_barcode36-18-MN908947_3/2022	2022-01-13	Asia	Kazakhstan	Astana	Astana	51.147222	71.422222		29525	BA.1.1	GRA
EPI_ISL_13717904	hCoV-19/Kazakhstan/NLA_barcode41-15-MN908947_3/2022	2022-02-15	Asia	Kazakhstan	Astana	Astana	51.147222	71.422222		29461	BA.1.1	GRA
EPI_ISL_454596	hCoV-19/Kazakhstan/26577/2020	2020-04-26	Asia	Kazakhstan	Astana	Astana	51.147222	71.422222		29900	B.4.1	O
EPI_ISL_1341643	hCoV-19/Kazakhstan/7719/2021	2021-01-04	Asia	Kazakhstan	Astana	Astana	51.147222	71.422222		29823	B.1.1	GR
EPI_ISL_13281832	hCoV-19/Kazakhstan/ALA-NRL-S1576/2022	2022-04-14	Asia	Kazakhstan	Almaty	Almaty	43.24	76.915		29701	BA.1	GRA
EPI_ISL_13281829	hCoV-19/Kazakhstan/KZY-NRL-S1484/2022	2022-04-12	Asia	Kazakhstan	Kyzylorda Region	Kyzylorda				29701	BA.1	GRA
EPI_ISL_13257821	hCoV-19/Kazakhstan/KAR-NRL-S2090/2022	2022-03-25	Asia	Kazakhstan	Karaganda Region	Karaganda				29712	BA.2.3	GRA
EPI_ISL_13257792	hCoV-19/Kazakhstan/ALA-NRL-S1527/2022	2022-04-12	Asia	Kazakhstan	Almaty	Almaty	43.24	76.915		29712	BA.2.3	GRA
EPI_ISL_13257816	hCoV-19/Kazakhstan/MAN-NRL-S2002/2022	2022-04-14	Asia	Kazakhstan	Mangystau Region	Aktau				29712	BA.2	GRA
EPI_ISL_13257819	hCoV-19/Kazakhstan/KAR-NRL-S2080/2022	2022-03-28	Asia	Kazakhstan	Karaganda Region	Karaganda				29712	BA.2	GRA
EPI_ISL_13257813	hCoV-19/Kazakhstan/SEV-NRL-S1774/2022	2022-04-15	Asia	Kazakhstan	North Kazakhstan Region	Petropavl				29712	BA.2	GRA
EPI_ISL_13257810	hCoV-19/Kazakhstan/ALA-NRL-S1577/2022	2022-04-14	Asia	Kazakhstan	Almaty	Almaty	43.24	76.915		29712	BA.2	GRA
EPI_ISL_13257828	hCoV-19/Kazakhstan/ATY-NRL-S2309/2022	2022-03-02	Asia	Kazakhstan	Atyrau Region	Atyrau	47.116667	51.883333		29712	BA.2	GRA
EPI_ISL_13257861	hCoV-19/Kazakhstan/AST-NRL-S2651/2022	2022-04-27	Asia	Kazakhstan	Astana	Astana	51.147222	71.422222		29712	BA.2	GRA
EPI_ISL_13257851	hCoV-19/Kazakhstan/AST-NRL-S2630/2022	2022-04-24	Asia	Kazakhstan	Astana	Astana	51.147222	71.422222		29712	BA.2	GRA
EPI_ISL_13822841	hCoV-19/Kazakhstan/509/2022	2022-06-29	Asia	Kazakhstan	Astana	Astana	51.147222	71.422222		29626	BA.2	GRA
EPI_ISL_13822844	hCoV-19/Kazakhstan/502/2022	2022-06-23	Asia	Kazakhstan	Astana	Astana	51.147222	71.422222		29617	BA.2	GRA
EPI_ISL_454514	hCoV-19/Kazakhstan/26585/2020	2020-04-26	Asia	Kazakhstan	Astana	Astana	51.147222	71.422222		29903	B.4.1	O
EPI_ISL_1341642	hCoV-19/Kazakhstan/2610/2021	2021-01-06	Asia	Kazakhstan	Astana	Astana	51.147222	71.422222		29823	B.1.1	GR
EPI_ISL_5465549	hCoV-19/Kazakhstan/NLA-barcode33-4-MN908947.3/2021	NA	Asia	Kazakhstan	Astana	Astana	51.147222	71.422222		29576	B.1.637	GH
EPI_ISL_454513	hCoV-19/Kazakhstan/26549/2020	2020-04-26	Asia	Kazakhstan	Astana	Astana	51.147222	71.422222		29900	B.4.1	O
EPI_ISL_454505	hCoV-19/Kazakhstan/26474/2020	2020-04-26	Asia	Kazakhstan	Astana	Astana	51.147222	71.422222		29900	B.4.1	O
EPI_ISL_7629935	hCoV-19/Kazakhstan/KZY-NRL-1307/2021	2021-10-13	Asia	Kazakhstan	Kyzylorda Region	Kyzylorda	44.85	65.516667		29826	AY.122	GK
EPI_ISL_1364879	hCoV-19/Kazakhstan/125175/2021	2021-03-01	Asia	Kazakhstan	Atyrau Region	Atyrau	47.116667	51.883333	Tengizchevroil	29530	B.1.1	G
EPI_ISL_3162303	hCoV-19/Kazakhstan/H0101W2/2021	2021-03-11	Asia	Kazakhstan	Almaty	Almaty	43.24	76.915		29884	B.1.1.7	GRY
EPI_ISL_3162304	hCoV-19/Kazakhstan/H0053W2/2021	2021-03-18	Asia	Kazakhstan	Almaty	Almaty	43.24	76.915		29884	B.1.1.7	GRY
EPI_ISL_3162301	hCoV-19/Kazakhstan/H0049W2/2021	2021-03-09	Asia	Kazakhstan	Almaty	Almaty	43.24	76.915		29884	B.1.1.7	GRY
EPI_ISL_3162302	hCoV-19/Kazakhstan/H0059W2/2021	2021-03-10	Asia	Kazakhstan	Almaty	Almaty	43.24	76.915		29884	B.1.1.7	GRY
EPI_ISL_3162300	hCoV-19/Kazakhstan/H580W2/2021	2021-03-31	Asia	Kazakhstan	Almaty	Almaty	43.24	76.915		29884	B.1.1.7	GRY
EPI_ISL_3162305	hCoV-19/Kazakhstan/H0126W2/2021	2021-03-31	Asia	Kazakhstan	Almaty	Almaty	43.24	76.915		29884	B.1.1.7	GRY
EPI_ISL_3162306	hCoV-19/Kazakhstan/H0094W2/2021	2021-03-02	Asia	Kazakhstan	Almaty	Almaty	43.24	76.915		29884	B.1.1.7	GRY
EPI_ISL_1334569	hCoV-19/Kazakhstan/8408/2021	2021-01-05	Asia	Kazakhstan	Astana	Astana	51.147222	71.422222		29823	B.1.1.462	GR
EPI_ISL_1365742	hCoV-19/Kazakhstan/3375/2020	2020-11-22	Asia	Kazakhstan	East Kazakhstan Region	Oskemen	49.983333	82.616667		29823	B.1.1	GR
EPI_ISL_13717914	hCoV-19/Kazakhstan/NLA_barcode53-15-MN908947_3/2022	2022-03-10	Asia	Kazakhstan	Astana	Astana	51.147222	71.422222		29033	BA.2	GRA
EPI_ISL_13717913	hCoV-19/Kazakhstan/NLA_barcode50-15-MN908947_3/2022	2022-03-04	Asia	Kazakhstan	Astana	Astana	51.147222	71.422222		28981	BA.2	GRA
EPI_ISL_13257862	hCoV-19/Kazakhstan/AST-NRL-S2653/2022	2022-04-12	Asia	Kazakhstan	Astana	Astana	51.147222	71.422222		29712	BA.2	GRA
EPI_ISL_13257822	hCoV-19/Kazakhstan/KAR-NRL-S2099/2022	2022-03-16	Asia	Kazakhstan	Karaganda Region	Karaganda				29712	BA.2	GRA
EPI_ISL_13257849	hCoV-19/Kazakhstan/AST-NRL-S2625/2022	2022-04-18	Asia	Kazakhstan	Astana	Astana	51.147222	71.422222		29712	BA.2	GRA
EPI_ISL_13257847	hCoV-19/Kazakhstan/AST-NRL-S2623/2022	2022-04-14	Asia	Kazakhstan	Astana	Astana	51.147222	71.422222		29712	BA.2	GRA
EPI_ISL_13257844	hCoV-19/Kazakhstan/MAN-NRL-S2620/2022	2022-04-28	Asia	Kazakhstan	Mangystau Region	Aktau				29712	BA.2	GRA
EPI_ISL_13257852	hCoV-19/Kazakhstan/AST-NRL-S2635/2022	2022-04-29	Asia	Kazakhstan	Astana	Astana	51.147222	71.422222		29712	BA.2	GRA
EPI_ISL_13257809	hCoV-19/Kazakhstan/ALA-NRL-S1574/2022	2022-04-14	Asia	Kazakhstan	Almaty	Almaty	43.24	76.915		29712	BA.2	GRA
EPI_ISL_13257795	hCoV-19/Kazakhstan/ALA-NRL-S1666/2022	2022-04-11	Asia	Kazakhstan	Almaty	Almaty	43.24	76.915		29712	BA.2	GRA
EPI_ISL_13822832	hCoV-19/Kazakhstan/495/2022	2022-06-06	Asia	Kazakhstan	Astana	Astana	51.147222	71.422222		29617	BA.2	GRA
EPI_ISL_13822840	hCoV-19/Kazakhstan/514/2022	2022-06-13	Asia	Kazakhstan	Astana	Astana	51.147222	71.422222		29617	BA.2	GRA
EPI_ISL_13822839	hCoV-19/Kazakhstan/505/2022	2022-06-23	Asia	Kazakhstan	Astana	Astana	51.147222	71.422222		29617	BA.2	GRA
EPI_ISL_13822846	hCoV-19/Kazakhstan/523/2022	2022-05-31	Asia	Kazakhstan	Astana	Astana	51.147222	71.422222		29617	BA.2	GR
EPI_ISL_13612450	hCoV-19/Kazakhstan/233/2022	2022-01-18	Asia	Kazakhstan	Almaty	Almaty	43.24	76.915		28556	BA.2	GRA
EPI_ISL_13612446	hCoV-19/Kazakhstan/229/2022	2022-01-18	Asia	Kazakhstan	Almaty	Almaty	43.24	76.915		28501	BA.2	GRA
EPI_ISL_13257839	hCoV-19/Kazakhstan/PAV-NRL-S2600/2022	2022-03-02	Asia	Kazakhstan	Pavlodar Region	Pavlodar	52.3	76.95		29712	BA.2	GRA
EPI_ISL_13257864	hCoV-19/Kazakhstan/AST-NRL-S2657/2022	2022-03-11	Asia	Kazakhstan	Astana	Astana	51.147222	71.422222		29712	BA.2	GRA
EPI_ISL_13257858	hCoV-19/Kazakhstan/AST-NRL-S2647/2022	2022-04-26	Asia	Kazakhstan	Astana	Astana	51.147222	71.422222		29712	BA.2	GRA
EPI_ISL_13257854	hCoV-19/Kazakhstan/AST-NRL-S2638/2022	2022-04-21	Asia	Kazakhstan	Astana	Astana	51.147222	71.422222		29712	BA.2	GRA
EPI_ISL_13257794	hCoV-19/Kazakhstan/AKT-NRL-S1608/2022	2022-03-07	Asia	Kazakhstan	Aktobe Region	Aktobe	50.283611	57.229722		29712	BA.2	GRA
EPI_ISL_15775579	hCoV-19/Kazakhstan/AST-931/2022	2022-10-07	Asia	Kazakhstan	Astana	Astana	51.147222	71.422222		29718	BA.5.2.6	GRA
EPI_ISL_15775165	hCoV-19/Kazakhstan/ZKO-1071/2022	2022-10-21	Asia	Kazakhstan	West Kazakhstan Region	Oral	51.2225	51.3725		29719	BA.5.1	GRA
EPI_ISL_15775164	hCoV-19/Kazakhstan/ZKO-1070/2022	2022-10-21	Asia	Kazakhstan	West Kazakhstan Region	Oral	51.2225	51.3725		29704	BA.5.1.22	GRA
EPI_ISL_15775163	hCoV-19/Kazakhstan/ZKO-1069/2022	2022-10-21	Asia	Kazakhstan	West Kazakhstan Region	Oral	51.2225	51.3725		29719	BA.5.1.6	GRA
EPI_ISL_15775162	hCoV-19/Kazakhstan/ZKO-1068/2022	2022-10-21	Asia	Kazakhstan	West Kazakhstan Region	Oral	51.2225	51.3725		29719	BA.5.1.6	GRA
EPI_ISL_15775161	hCoV-19/Kazakhstan/ZKO-1067/2022	2022-10-21	Asia	Kazakhstan	West Kazakhstan Region	Oral	51.2225	51.3725		29710	BA.4.6	GRA
EPI_ISL_15775160	hCoV-19/Kazakhstan/ZKO-1066/2022	2022-10-21	Asia	Kazakhstan	West Kazakhstan Region	Oral	51.2225	51.3725		29716	BA.5.2	GRA
EPI_ISL_15775159	hCoV-19/Kazakhstan/VKO-1012/2022	2022-10-18	Asia	Kazakhstan	East Kazakhstan Region	Oskemen	49.983333	82.616667		29719	BA.5.1.6	GRA
EPI_ISL_15775158	hCoV-19/Kazakhstan/VKO-1011/2022	2022-10-18	Asia	Kazakhstan	East Kazakhstan Region	Oskemen	49.983333	82.616667		29719	BA.5.1.6	GRA
EPI_ISL_15775157	hCoV-19/Kazakhstan/VKO-1010/2022	2022-10-18	Asia	Kazakhstan	East Kazakhstan Region	Oskemen	49.983333	82.616667		29719	BA.5.2	GRA
EPI_ISL_15775156	hCoV-19/Kazakhstan/VKO-1009/2022	2022-10-18	Asia	Kazakhstan	East Kazakhstan Region	Oskemen	49.983333	82.616667		29719	BA.5.1.6	GRA
EPI_ISL_15775155	hCoV-19/Kazakhstan/VKO-1008/2022	2022-10-18	Asia	Kazakhstan	East Kazakhstan Region	Oskemen	49.983333	82.616667		29719	BA.5.1.6	GRA
EPI_ISL_15775154	hCoV-19/Kazakhstan/VKO-1007/2022	2022-10-18	Asia	Kazakhstan	East Kazakhstan Region	Oskemen	49.983333	82.616667		29722	BA.5.1.28	GRA
EPI_ISL_15775153	hCoV-19/Kazakhstan/TURK-1057/2022	2022-10-18	Asia	Kazakhstan	Turkistan Region	Shymkent	42.316667	69.595833		29719	BA.5.1.25	GRA
EPI_ISL_15775152	hCoV-19/Kazakhstan/TURK-1056/2022	2022-10-18	Asia	Kazakhstan	Turkistan Region	Shymkent	42.316667	69.595833		29757	BA.5.2	GRA
EPI_ISL_15775151	hCoV-19/Kazakhstan/TURK-1055/2022	2022-10-18	Asia	Kazakhstan	Turkistan Region	Shymkent	42.316667	69.595833		29757	BA.5.2	GRA
EPI_ISL_15775150	hCoV-19/Kazakhstan/TURK-1054/2022	2022-10-18	Asia	Kazakhstan	Turkistan Region	Shymkent	42.316667	69.595833		29760	BA.5.1.22	GRA
EPI_ISL_15775149	hCoV-19/Kazakhstan/SKO-982/2022	2022-10-18	Asia	Kazakhstan	North Kazakhstan Region	Petropavl	54.883333	69.166667		29646	BA.5.1	GRA
EPI_ISL_15775148	hCoV-19/Kazakhstan/SKO-981/2022	2022-10-18	Asia	Kazakhstan	North Kazakhstan Region	Petropavl	54.883333	69.166667		29646	BA.5.2	GRA
EPI_ISL_15775147	hCoV-19/Kazakhstan/SKO-980/2022	2022-10-18	Asia	Kazakhstan	North Kazakhstan Region	Petropavl	54.883333	69.166667		29646	BA.5.1	GRA
EPI_ISL_15775146	hCoV-19/Kazakhstan/SKO-979/2022	2022-10-18	Asia	Kazakhstan	North Kazakhstan Region	Petropavl	54.883333	69.166667		29646	BA.5.2.1	GRA
EPI_ISL_15775145	hCoV-19/Kazakhstan/SKO-978/2022	2022-10-18	Asia	Kazakhstan	North Kazakhstan Region	Petropavl	54.883333	69.166667		29637	BA.4.1	GRA
EPI_ISL_15775144	hCoV-19/Kazakhstan/SKO-976/2022	2022-10-18	Asia	Kazakhstan	North Kazakhstan Region	Petropavl	54.883333	69.166667		29646	BA.5.2.1	GRA
EPI_ISL_15775143	hCoV-19/Kazakhstan/SKO-974/2022	2022-10-18	Asia	Kazakhstan	North Kazakhstan Region	Petropavl	54.883333	69.166667		29646	BA.5.2.9	GRA
EPI_ISL_15775142	hCoV-19/Kazakhstan/ShYM-1059/2022	2022-10-18	Asia	Kazakhstan	Turkistan Region	Shymkent	42.316667	69.595833		29646	BA.5.2.9	GRA
EPI_ISL_15775141	hCoV-19/Kazakhstan/ShYM-1058/2022	2022-10-18	Asia	Kazakhstan	Turkistan Region	Shymkent	42.316667	69.595833		29646	BA.5.6	GRA
EPI_ISL_15775140	hCoV-19/Kazakhstan/PAVL-1065/2022	2022-10-19	Asia	Kazakhstan	Pavlodar Region	Pavlodar	52.3	76.95		29646	BA.5.6	GRA
EPI_ISL_15775139	hCoV-19/Kazakhstan/PAVL-1064/2022	2022-10-19	Asia	Kazakhstan	Pavlodar Region	Pavlodar	52.3	76.95		29646	BA.5.2	GRA
EPI_ISL_15775138	hCoV-19/Kazakhstan/PAVL-1063/2022	2022-10-19	Asia	Kazakhstan	Pavlodar Region	Pavlodar	52.3	76.95		29646	BA.5.2.9	GRA
EPI_ISL_15775137	hCoV-19/Kazakhstan/PAVL-1061/2022	2022-10-19	Asia	Kazakhstan	Pavlodar Region	Pavlodar	52.3	76.95		29719	BA.5.1.6	GRA
EPI_ISL_15775136	hCoV-19/Kazakhstan/PAVL-1060/2022	2022-10-19	Asia	Kazakhstan	Pavlodar Region	Pavlodar	52.3	76.95		29719	BE.1.1	GRA
EPI_ISL_15775135	hCoV-19/Kazakhstan/MO-1030/2022	2022-10-18	Asia	Kazakhstan	Mangystau Region	Aktau	43.6525	51.1575		29710	BA.4.6	GRA
EPI_ISL_15775134	hCoV-19/Kazakhstan/MO-1029/2022	2022-10-18	Asia	Kazakhstan	Mangystau Region	Aktau	43.6525	51.1575		29719	BA.5.2.1	GRA
EPI_ISL_15775133	hCoV-19/Kazakhstan/MO-1028/2022	2022-10-18	Asia	Kazakhstan	Mangystau Region	Aktau	43.6525	51.1575		29719	BE.1	GRA
EPI_ISL_15775132	hCoV-19/Kazakhstan/MO-1027/2022	2022-10-18	Asia	Kazakhstan	Mangystau Region	Aktau	43.6525	51.1575		29719	BA.5.1.6	GRA
EPI_ISL_15775131	hCoV-19/Kazakhstan/MO-1026/2022	2022-10-18	Asia	Kazakhstan	Mangystau Region	Aktau	43.6525	51.1575		29719	BA.5.1.6	GRA
EPI_ISL_15775130	hCoV-19/Kazakhstan/MO-1025/2022	2022-10-18	Asia	Kazakhstan	Mangystau Region	Aktau	43.6525	51.1575		29719	BA.5.1.6	GRA
EPI_ISL_15775129	hCoV-19/Kazakhstan/KOST-1018/2022	2022-10-18	Asia	Kazakhstan	Kostanay Region	Kostanay	53.2	63.62		29719	BA.5.2.1	GRA
EPI_ISL_15775128	hCoV-19/Kazakhstan/KOST-1017/2022	2022-10-18	Asia	Kazakhstan	Kostanay Region	Kostanay	53.2	63.62		29719	BA.5	GRA
EPI_ISL_15775127	hCoV-19/Kazakhstan/KOST-1016/2022	2022-10-18	Asia	Kazakhstan	Kostanay Region	Kostanay	53.2	63.62		29719	BA.5.1.24	GRA
EPI_ISL_15775126	hCoV-19/Kazakhstan/KOST-1015/2022	2022-10-18	Asia	Kazakhstan	Kostanay Region	Kostanay	53.2	63.62		29719	BA.5.1.6	GRA
EPI_ISL_15775125	hCoV-19/Kazakhstan/KOST-1014/2022	2022-10-18	Asia	Kazakhstan	Kostanay Region	Kostanay	53.2	63.62		29719	BA.5.1.6	GRA
EPI_ISL_15775124	hCoV-19/Kazakhstan/KOST-1013/2022	2022-10-18	Asia	Kazakhstan	Kostanay Region	Kostanay	53.2	63.62		29719	BE.3	GRA
EPI_ISL_15775123	hCoV-19/Kazakhstan/KAR-1024/2022	2022-10-18	Asia	Kazakhstan	Karaganda Region	Karaganda	49.802778	73.105556		29719	BA.5.2.1	GRA
EPI_ISL_15775122	hCoV-19/Kazakhstan/KAR-1023/2022	2022-10-18	Asia	Kazakhstan	Karaganda Region	Karaganda	49.802778	73.105556		29719	BA.5.1.6	GRA
EPI_ISL_15775121	hCoV-19/Kazakhstan/KAR-1022/2022	2022-10-18	Asia	Kazakhstan	Karaganda Region	Karaganda	49.802778	73.105556		29719	BA.5.5	GRA
EPI_ISL_15775120	hCoV-19/Kazakhstan/KAR-1021/2022	2022-10-18	Asia	Kazakhstan	Karaganda Region	Karaganda	49.802778	73.105556		29719	BA.5.1	GRA
EPI_ISL_15775119	hCoV-19/Kazakhstan/KAR-1020/2022	2022-10-18	Asia	Kazakhstan	Karaganda Region	Karaganda	49.802778	73.105556		29719	BA.5.5	GRA
EPI_ISL_15775118	hCoV-19/Kazakhstan/KAR-1019/2022	2022-10-18	Asia	Kazakhstan	Karaganda Region	Karaganda	49.802778	73.105556		29719	BA.5.1.6	GRA
EPI_ISL_15775117	hCoV-19/Kazakhstan/JAM-1084/2022	2022-10-21	Asia	Kazakhstan	Jambyl Region	Taraz	42.9	71.366667		29719	BA.5.1.25	GRA
EPI_ISL_15775116	hCoV-19/Kazakhstan/JAM-1083/2022	2022-10-21	Asia	Kazakhstan	Jambyl Region	Taraz	42.9	71.366667		29719	BA.5.1	GRA
EPI_ISL_15775115	hCoV-19/Kazakhstan/JAM-1082/2022	2022-10-21	Asia	Kazakhstan	Jambyl Region	Taraz	42.9	71.366667		29719	BA.5.6	GRA
EPI_ISL_15775114	hCoV-19/Kazakhstan/ATR-1046/2022	2022-10-18	Asia	Kazakhstan	Atyrau Region	Atyrau	47.116667	51.883333		29719	BA.5.6	GRA
EPI_ISL_15775113	hCoV-19/Kazakhstan/ATR-1044/2022	2022-10-18	Asia	Kazakhstan	Atyrau Region	Atyrau	47.116667	51.883333		29744	BA.5.2	GRA
EPI_ISL_15775112	hCoV-19/Kazakhstan/ATR-1042/2022	2022-10-18	Asia	Kazakhstan	Atyrau Region	Atyrau	47.116667	51.883333		29735	BA.5.2	GRA
EPI_ISL_15775111	hCoV-19/Kazakhstan/ATR-1041/2022	2022-10-18	Asia	Kazakhstan	Atyrau Region	Atyrau	47.116667	51.883333		29735	BA.5.2.24	GRA
EPI_ISL_15775110	hCoV-19/Kazakhstan/ATR-1039/2022	2022-10-18	Asia	Kazakhstan	Atyrau Region	Atyrau	47.116667	51.883333		29735	BA.5.1	GRA
EPI_ISL_15775109	hCoV-19/Kazakhstan/ATR-1038/2022	2022-10-18	Asia	Kazakhstan	Atyrau Region	Atyrau	47.116667	51.883333		29735	BA.5.2	GRA
EPI_ISL_15775108	hCoV-19/Kazakhstan/ATR-1037/2022	2022-10-18	Asia	Kazakhstan	Atyrau Region	Atyrau	47.116667	51.883333		29736	BA.5.2	GRA
EPI_ISL_15775107	hCoV-19/Kazakhstan/ATR-1036/2022	2022-10-18	Asia	Kazakhstan	Atyrau Region	Atyrau	47.116667	51.883333		29683	BA.5.2	GRA
EPI_ISL_15775106	hCoV-19/Kazakhstan/ATR-1035/2022	2022-10-18	Asia	Kazakhstan	Atyrau Region	Atyrau	47.116667	51.883333		29749	BA.5.2.7	GRA
EPI_ISL_15775103	hCoV-19/Kazakhstan/ATR-1031/2022	2022-10-18	Asia	Kazakhstan	Atyrau Region	Atyrau	47.116667	51.883333		29715	BA.5.2	GRA
EPI_ISL_15775102	hCoV-19/Kazakhstan/AO-1092/2022	2022-10-22	Asia	Kazakhstan	Almaty Region	Taldykorgan	45.016667	78.366667		29748	BA.5.2	GRA
EPI_ISL_15775100	hCoV-19/Kazakhstan/AO-1089/2022	2022-10-22	Asia	Kazakhstan	Almaty Region	Taldykorgan	45.016667	78.366667		29755	BA.5.2	GRA
EPI_ISL_15775096	hCoV-19/Kazakhstan/ALM-1080/2022	2022-10-21	Asia	Kazakhstan	Almaty	Almaty	43.24	76.915		29718	BA.5.2	GRA
EPI_ISL_15775095	hCoV-19/Kazakhstan/ALM-1079/2022	2022-10-21	Asia	Kazakhstan	Almaty	Almaty	43.24	76.915		29719	BA.5.2.26	GRA
EPI_ISL_15775094	hCoV-19/Kazakhstan/ALM-1078/2022	2022-10-21	Asia	Kazakhstan	Almaty	Almaty	43.24	76.915		29709	BA.4.6.1	GRA
EPI_ISL_15775093	hCoV-19/Kazakhstan/ALM-1077/2022	2022-10-21	Asia	Kazakhstan	Almaty	Almaty	43.24	76.915		29715	BA.5.2.1	GRA
EPI_ISL_15775092	hCoV-19/Kazakhstan/ALM-1076/2022	2022-10-21	Asia	Kazakhstan	Almaty	Almaty	43.24	76.915		29718	BA.5.2	GRA
EPI_ISL_15775091	hCoV-19/Kazakhstan/ALM-1075/2022	2022-10-21	Asia	Kazakhstan	Almaty	Almaty	43.24	76.915		29718	BA.5.1.33	GRA
EPI_ISL_15775090	hCoV-19/Kazakhstan/ALM-1074/2022	2022-10-21	Asia	Kazakhstan	Almaty	Almaty	43.24	76.915		29718	BA.5.1.3	GRA
EPI_ISL_15775089	hCoV-19/Kazakhstan/ALM-1073/2022	2022-10-21	Asia	Kazakhstan	Almaty	Almaty	43.24	76.915		29735	BA.5.2.1	GRA
EPI_ISL_15775088	hCoV-19/Kazakhstan/ALM-1072/2022	2022-10-21	Asia	Kazakhstan	Almaty	Almaty	43.24	76.915		29718	BA.5.1.22	GRA
EPI_ISL_15775087	hCoV-19/Kazakhstan/AKT-1053/2022	2022-10-18	Asia	Kazakhstan	Aktobe Region	Aktobe	50.283611	57.229722		29718	BA.5.1.30	GRA
EPI_ISL_15775086	hCoV-19/Kazakhstan/AKT-1052/2022	2022-10-18	Asia	Kazakhstan	Aktobe Region	Aktobe	50.283611	57.229722		29718	BA.5.1.5	GRA
EPI_ISL_15775085	hCoV-19/Kazakhstan/AKT-1051/2022	2022-10-18	Asia	Kazakhstan	Aktobe Region	Aktobe	50.283611	57.229722		29709	BA.4.6	GRA
EPI_ISL_15775084	hCoV-19/Kazakhstan/AKT-1049/2022	2022-10-18	Asia	Kazakhstan	Aktobe Region	Aktobe	50.283611	57.229722		29718	DQ.1	GRA
EPI_ISL_15775083	hCoV-19/Kazakhstan/AKM-999/2022	2022-10-18	Asia	Kazakhstan	Akmola Region	Kokshetau	53.283333	69.383333		29726	BA.5.2	GRA
EPI_ISL_15775082	hCoV-19/Kazakhstan/AKM-997/2022	2022-10-18	Asia	Kazakhstan	Akmola Region	Kokshetau	53.283333	69.383333		29762	BA.5.2.44	GRA
EPI_ISL_15775081	hCoV-19/Kazakhstan/AKM-996/2022	2022-10-18	Asia	Kazakhstan	Akmola Region	Kokshetau	53.283333	69.383333		29762	BA.5.2.44	GRA
EPI_ISL_15775079	hCoV-19/Kazakhstan/AKM-992/2022	2022-10-18	Asia	Kazakhstan	Akmola Region	Kokshetau	53.283333	69.383333		29768	BA.2.75.1	GRA
EPI_ISL_15775077	hCoV-19/Kazakhstan/AKM-990/2022	2022-10-18	Asia	Kazakhstan	Akmola Region	Kokshetau	53.283333	69.383333		29762	BA.5.2.44	GRA
EPI_ISL_15775076	hCoV-19/Kazakhstan/AKM-989/2022	2022-10-18	Asia	Kazakhstan	Akmola Region	Kokshetau	53.283333	69.383333		29718	BA.5.2.3	GRA
EPI_ISL_15775075	hCoV-19/Kazakhstan/AKM-988/2022	2022-10-18	Asia	Kazakhstan	Akmola Region	Kokshetau	53.283333	69.383333		29718	BA.5.1.24	GRA
EPI_ISL_15775074	hCoV-19/Kazakhstan/AKM-987/2022	2022-10-18	Asia	Kazakhstan	Akmola Region	Kokshetau	53.283333	69.383333		29718	BA.5.2	GRA
EPI_ISL_15775072	hCoV-19/Kazakhstan/AKM-1004/2022	2022-10-18	Asia	Kazakhstan	Akmola Region	Kokshetau	53.283333	69.383333		29763	BA.5.2	GRA
EPI_ISL_15775071	hCoV-19/Kazakhstan/AKM-1003/2022	2022-10-18	Asia	Kazakhstan	Akmola Region	Kokshetau	53.283333	69.383333		29761	BA.5.2	GRA
EPI_ISL_15775070	hCoV-19/Kazakhstan/AKM-1002/2022	2022-10-18	Asia	Kazakhstan	Akmola Region	Kokshetau	53.283333	69.383333		29762	BA.5.2	GRA
EPI_ISL_15775068	hCoV-19/Kazakhstan/AKM-1000/2022	2022-10-18	Asia	Kazakhstan	Akmola Region	Kokshetau	53.283333	69.383333		29752	BA.5.2	GRA
EPI_ISL_15757891	hCoV-19/Kazakhstan/AST-973/2022	2022-10-07	Asia	Kazakhstan	Astana	Astana	51.147222	71.422222		29735	BA.5.2.1	GRA
EPI_ISL_15757890	hCoV-19/Kazakhstan/AST-972/2022	2022-10-07	Asia	Kazakhstan	Astana	Astana	51.147222	71.422222		29735	BA.5.6	GRA
EPI_ISL_15757889	hCoV-19/Kazakhstan/AST-971/2022	2022-10-07	Asia	Kazakhstan	Astana	Astana	51.147222	71.422222		29718	BA.5.2.1	GRA
EPI_ISL_15757888	hCoV-19/Kazakhstan/AST-970/2022	2022-10-07	Asia	Kazakhstan	Astana	Astana	51.147222	71.422222		29713	BA.5.5.1	GRA
EPI_ISL_15757887	hCoV-19/Kazakhstan/AST-969/2022	2022-10-07	Asia	Kazakhstan	Astana	Astana	51.147222	71.422222		29735	BA.5.1.1	GRA
EPI_ISL_15757886	hCoV-19/Kazakhstan/AST-968/2022	2022-10-07	Asia	Kazakhstan	Astana	Astana	51.147222	71.422222		29718	BA.5.1	GRA
EPI_ISL_15757885	hCoV-19/Kazakhstan/AST-967/2022	2022-10-07	Asia	Kazakhstan	Astana	Astana	51.147222	71.422222		29415	BA.4.6	GRA
EPI_ISL_15757884	hCoV-19/Kazakhstan/AST-966/2022	2022-10-07	Asia	Kazakhstan	Astana	Astana	51.147222	71.422222		29718	BA.5.2	GRA
EPI_ISL_15757883	hCoV-19/Kazakhstan/AST-965/2022	2022-10-07	Asia	Kazakhstan	Astana	Astana	51.147222	71.422222		29735	BA.5.2.1	GRA
EPI_ISL_15757882	hCoV-19/Kazakhstan/AST-964/2022	2022-10-07	Asia	Kazakhstan	Astana	Astana	51.147222	71.422222		29735	BA.5.2.9	GRA
EPI_ISL_15757881	hCoV-19/Kazakhstan/AST-963/2022	2022-10-07	Asia	Kazakhstan	Astana	Astana	51.147222	71.422222		29718	BA.5.2.1	GRA
EPI_ISL_15757880	hCoV-19/Kazakhstan/AST-962/2022	2022-10-07	Asia	Kazakhstan	Astana	Astana	51.147222	71.422222		29718	BV.2	GRA
EPI_ISL_15757879	hCoV-19/Kazakhstan/AST-961/2022	2022-10-07	Asia	Kazakhstan	Astana	Astana	51.147222	71.422222		29735	BA.5.1	GRA
EPI_ISL_15757878	hCoV-19/Kazakhstan/AST-960/2022	2022-10-07	Asia	Kazakhstan	Astana	Astana	51.147222	71.422222		29718	BA.5.2	GRA
EPI_ISL_15757877	hCoV-19/Kazakhstan/AST-959/2022	2022-10-07	Asia	Kazakhstan	Astana	Astana	51.147222	71.422222		29708	BA.5.2	GRA
EPI_ISL_15757876	hCoV-19/Kazakhstan/AST-958/2022	2022-10-07	Asia	Kazakhstan	Astana	Astana	51.147222	71.422222		29709	BA.4.4	GRA
EPI_ISL_15757875	hCoV-19/Kazakhstan/AST-957/2022	2022-10-07	Asia	Kazakhstan	Astana	Astana	51.147222	71.422222		29735	BA.5.2	GRA
EPI_ISL_15757874	hCoV-19/Kazakhstan/AST-956/2022	2022-10-07	Asia	Kazakhstan	Astana	Astana	51.147222	71.422222		29718	BA.5.5	GRA
EPI_ISL_15757873	hCoV-19/Kazakhstan/AST-955/2022	2022-10-07	Asia	Kazakhstan	Astana	Astana	51.147222	71.422222		29760	BA.5.1	GRA
EPI_ISL_15757872	hCoV-19/Kazakhstan/AST-954/2022	2022-10-07	Asia	Kazakhstan	Astana	Astana	51.147222	71.422222		29754	DC.1	GRA
EPI_ISL_15757871	hCoV-19/Kazakhstan/AST-953/2022	2022-10-07	Asia	Kazakhstan	Astana	Astana	51.147222	71.422222		29766	BA.5.9	GRA
EPI_ISL_15757870	hCoV-19/Kazakhstan/AST-952/2022	2022-10-07	Asia	Kazakhstan	Astana	Astana	51.147222	71.422222		29766	BA.5.9	GRA
EPI_ISL_15757869	hCoV-19/Kazakhstan/AST-951/2022	2022-10-07	Asia	Kazakhstan	Astana	Astana	51.147222	71.422222		29763	BA.5.2	GRA
EPI_ISL_15757868	hCoV-19/Kazakhstan/AST-950/2022	2022-10-07	Asia	Kazakhstan	Astana	Astana	51.147222	71.422222		29329	BA.5.2.1	GRA
EPI_ISL_15757867	hCoV-19/Kazakhstan/AST-949/2022	2022-10-07	Asia	Kazakhstan	Astana	Astana	51.147222	71.422222		29329	BA.5.1.10	GRA
EPI_ISL_15757866	hCoV-19/Kazakhstan/AST-948/2022	2022-10-07	Asia	Kazakhstan	Astana	Astana	51.147222	71.422222		29329	BA.5.1	GRA
EPI_ISL_15757865	hCoV-19/Kazakhstan/AST-947/2022	2022-10-07	Asia	Kazakhstan	Astana	Astana	51.147222	71.422222		29326	BA.5.1	GRA
EPI_ISL_15757864	hCoV-19/Kazakhstan/AST-946/2022	2022-10-07	Asia	Kazakhstan	Astana	Astana	51.147222	71.422222		29329	BF.7	GRA
EPI_ISL_15757863	hCoV-19/Kazakhstan/AST-945/2022	2022-10-07	Asia	Kazakhstan	Astana	Astana	51.147222	71.422222		29329	BA.5.2	GRA
EPI_ISL_15757862	hCoV-19/Kazakhstan/AST-944/2022	2022-10-07	Asia	Kazakhstan	Astana	Astana	51.147222	71.422222		29699	BA.5.2.13	GRA
EPI_ISL_15757861	hCoV-19/Kazakhstan/AST-943/2022	2022-10-07	Asia	Kazakhstan	Astana	Astana	51.147222	71.422222		29320	CK.2.1	GRA
EPI_ISL_15757860	hCoV-19/Kazakhstan/AST-942/2022	2022-10-07	Asia	Kazakhstan	Astana	Astana	51.147222	71.422222		29329	BQ.1.1	GRA
EPI_ISL_15757859	hCoV-19/Kazakhstan/AST-941/2022	2022-10-07	Asia	Kazakhstan	Astana	Astana	51.147222	71.422222		29329	BA.5.2	GRA
EPI_ISL_15757858	hCoV-19/Kazakhstan/AST-940/2022	2022-10-07	Asia	Kazakhstan	Astana	Astana	51.147222	71.422222		29329	BA.5.2	GRA
EPI_ISL_15757857	hCoV-19/Kazakhstan/AST-939/2022	2022-10-07	Asia	Kazakhstan	Astana	Astana	51.147222	71.422222		29607	BA.5.2.1	GRA
EPI_ISL_15757856	hCoV-19/Kazakhstan/AST-938/2022	2022-10-07	Asia	Kazakhstan	Astana	Astana	51.147222	71.422222		29744	BA.5.2.1	GRA
EPI_ISL_15757855	hCoV-19/Kazakhstan/AST-937/2022	2022-10-07	Asia	Kazakhstan	Astana	Astana	51.147222	71.422222		29744	BA.5.2	GRA
EPI_ISL_15757854	hCoV-19/Kazakhstan/AST-936/2022	2022-10-07	Asia	Kazakhstan	Astana	Astana	51.147222	71.422222		29723	BA.5.2.7	GRA
EPI_ISL_15757853	hCoV-19/Kazakhstan/AST-935/2022	2022-10-07	Asia	Kazakhstan	Astana	Astana	51.147222	71.422222		29722	BA.5.2.6	GRA
EPI_ISL_15757852	hCoV-19/Kazakhstan/AST-934/2022	2022-10-07	Asia	Kazakhstan	Astana	Astana	51.147222	71.422222		29722	BA.5.2.20	GRA
EPI_ISL_15757851	hCoV-19/Kazakhstan/AST-933/2022	2022-10-07	Asia	Kazakhstan	Astana	Astana	51.147222	71.422222		29722	BA.5.2	GRA
EPI_ISL_15757850	hCoV-19/Kazakhstan/AST-932/2022	2022-10-07	Asia	Kazakhstan	Astana	Astana	51.147222	71.422222		29722	BA.5.2.1	GRA
EPI_ISL_15757849	hCoV-19/Kazakhstan/AST-930/2022	2022-10-07	Asia	Kazakhstan	Astana	Astana	51.147222	71.422222		29722	BA.5.2.1	GRA
EPI_ISL_15757848	hCoV-19/Kazakhstan/AST-929/2022	2022-10-07	Asia	Kazakhstan	Astana	Astana	51.147222	71.422222		29722	BA.5.2	GRA
EPI_ISL_15757847	hCoV-19/Kazakhstan/AST-928/2022	2022-10-07	Asia	Kazakhstan	Astana	Astana	51.147222	71.422222		29722	BA.5.2	GRA
EPI_ISL_15757846	hCoV-19/Kazakhstan/AST-927/2022	2022-10-07	Asia	Kazakhstan	Astana	Astana	51.147222	71.422222		29722	BA.5.2	GRA
EPI_ISL_15757845	hCoV-19/Kazakhstan/AST-926/2022	2022-10-07	Asia	Kazakhstan	Astana	Astana	51.147222	71.422222		29722	BA.5.2	GRA
EPI_ISL_15757844	hCoV-19/Kazakhstan/AST-925/2022	2022-10-07	Asia	Kazakhstan	Astana	Astana	51.147222	71.422222		29722	BA.5.2.12	GRA
EPI_ISL_15757843	hCoV-19/Kazakhstan/AST-924/2022	2022-10-07	Asia	Kazakhstan	Astana	Astana	51.147222	71.422222		29722	BA.5.2.22	GRA
EPI_ISL_15757842	hCoV-19/Kazakhstan/AST-923/2022	2022-10-07	Asia	Kazakhstan	Astana	Astana	51.147222	71.422222		29722	BA.5.2	GRA
EPI_ISL_15757841	hCoV-19/Kazakhstan/AST-922/2022	2022-10-07	Asia	Kazakhstan	Astana	Astana	51.147222	71.422222		29722	BA.5.2	GRA
EPI_ISL_15757840	hCoV-19/Kazakhstan/AST-921/2022	2022-10-07	Asia	Kazakhstan	Astana	Astana	51.147222	71.422222		29722	BA.5.2	GRA
EPI_ISL_15757839	hCoV-19/Kazakhstan/AST-920/2022	2022-10-07	Asia	Kazakhstan	Astana	Astana	51.147222	71.422222		29722	BA.5.2	GRA
EPI_ISL_15757838	hCoV-19/Kazakhstan/AST-919/2022	2022-10-07	Asia	Kazakhstan	Astana	Astana	51.147222	71.422222		29722	BA.5.2	GRA
EPI_ISL_15757837	hCoV-19/Kazakhstan/AST-918/2022	2022-10-07	Asia	Kazakhstan	Astana	Astana	51.147222	71.422222		29722	BA.5.2	GRA
EPI_ISL_15757836	hCoV-19/Kazakhstan/AST-917/2022	2022-10-07	Asia	Kazakhstan	Astana	Astana	51.147222	71.422222		29722	BA.5.2	GRA
EPI_ISL_15757835	hCoV-19/Kazakhstan/AST-916/2022	2022-10-07	Asia	Kazakhstan	Astana	Astana	51.147222	71.422222		29722	BA.5.2.1	GRA
EPI_ISL_15757834	hCoV-19/Kazakhstan/AST-915/2022	2022-10-07	Asia	Kazakhstan	Astana	Astana	51.147222	71.422222		29722	BA.5.2.1	GRA
EPI_ISL_15757833	hCoV-19/Kazakhstan/AST-914/2022	2022-10-07	Asia	Kazakhstan	Astana	Astana	51.147222	71.422222		29722	BA.5.2.22	GRA
EPI_ISL_15757832	hCoV-19/Kazakhstan/AST-913/2022	2022-10-07	Asia	Kazakhstan	Astana	Astana	51.147222	71.422222		29722	BA.5.2	GRA
EPI_ISL_15757831	hCoV-19/Kazakhstan/AST-912/2022	2022-10-07	Asia	Kazakhstan	Astana	Astana	51.147222	71.422222		29722	BA.5.1	GRA
EPI_ISL_15757830	hCoV-19/Kazakhstan/AST-911/2022	2022-10-07	Asia	Kazakhstan	Astana	Astana	51.147222	71.422222		29722	BA.5.2	GRA
EPI_ISL_15757829	hCoV-19/Kazakhstan/AST-910/2022	2022-10-07	Asia	Kazakhstan	Astana	Astana	51.147222	71.422222		29713	BA.5.2.1	GRA
EPI_ISL_15757828	hCoV-19/Kazakhstan/AST-909/2022	2022-10-07	Asia	Kazakhstan	Astana	Astana	51.147222	71.422222		29719	BA.5.2	GRA
EPI_ISL_15757827	hCoV-19/Kazakhstan/AST-908/2022	2022-10-07	Asia	Kazakhstan	Astana	Astana	51.147222	71.422222		29722	BA.5.2.1	GRA
EPI_ISL_15757826	hCoV-19/Kazakhstan/AST-907/2022	2022-10-07	Asia	Kazakhstan	Astana	Astana	51.147222	71.422222		29722	BA.5.2	GRA
EPI_ISL_15757825	hCoV-19/Kazakhstan/AST-906/2022	2022-10-07	Asia	Kazakhstan	Astana	Astana	51.147222	71.422222		29722	BA.5.2.1	GRA
EPI_ISL_15757824	hCoV-19/Kazakhstan/AST-905/2022	2022-10-07	Asia	Kazakhstan	Astana	Astana	51.147222	71.422222		29722	BA.5.2.1	GRA
EPI_ISL_15757823	hCoV-19/Kazakhstan/AST-904/2022	2022-10-07	Asia	Kazakhstan	Astana	Astana	51.147222	71.422222		29722	BA.5.2.1	GRA
EPI_ISL_15757822	hCoV-19/Kazakhstan/AST-903/2022	2022-10-06	Asia	Kazakhstan	Astana	Astana	51.147222	71.422222		29706	BA.5.2.1	GRA
EPI_ISL_15757821	hCoV-19/Kazakhstan/AST-902/2022	2022-10-06	Asia	Kazakhstan	Astana	Astana	51.147222	71.422222		29722	BA.5.2	GRA
EPI_ISL_15757820	hCoV-19/Kazakhstan/AST-901/2022	2022-10-06	Asia	Kazakhstan	Astana	Astana	51.147222	71.422222		29722	BA.5.1	GRA
EPI_ISL_15757819	hCoV-19/Kazakhstan/AST-900/2022	2022-10-06	Asia	Kazakhstan	Astana	Astana	51.147222	71.422222		29722	BA.5.2	GRA
EPI_ISL_15757818	hCoV-19/Kazakhstan/AST-899/2022	2022-10-06	Asia	Kazakhstan	Astana	Astana	51.147222	71.422222		29722	BA.5.2.1	GRA
EPI_ISL_15757817	hCoV-19/Kazakhstan/AST-898/2022	2022-10-06	Asia	Kazakhstan	Astana	Astana	51.147222	71.422222		29722	BA.5.2.1	GRA
EPI_ISL_15757816	hCoV-19/Kazakhstan/AST-897/2022	2022-10-06	Asia	Kazakhstan	Astana	Astana	51.147222	71.422222		29722	BA.5.2.1	GRA
EPI_ISL_15757815	hCoV-19/Kazakhstan/AST-896/2022	2022-10-06	Asia	Kazakhstan	Astana	Astana	51.147222	71.422222		29722	BA.5.2	GRA
EPI_ISL_15757814	hCoV-19/Kazakhstan/AST-895/2022	2022-10-06	Asia	Kazakhstan	Astana	Astana	51.147222	71.422222		29722	BA.5.2.1	GRA
EPI_ISL_15727653	hCoV-19/Kazakhstan/KZ02-11082022-H0011W2/2022	2022-08-11	Asia	Kazakhstan	Almaty	Almaty	43.24	76.915		29254	BA.5.2.1	GRA
EPI_ISL_15727652	hCoV-19/Kazakhstan/KZ02-10082022-H0118W2/2022	2022-08-10	Asia	Kazakhstan	Almaty	Almaty	43.24	76.915		29122	BA.5.2.20	GRA
EPI_ISL_15727650	hCoV-19/Kazakhstan/KZ02-09082022-H0104W2/2022	2022-08-09	Asia	Kazakhstan	Almaty	Almaty	43.24	76.915		29108	BA.5.2	GRA
EPI_ISL_15727648	hCoV-19/Kazakhstan/KZ02-09082022-H0002W2/2022	2022-08-09	Asia	Kazakhstan	Almaty	Almaty	43.24	76.915		28581	BA.5.2	GRA
EPI_ISL_15727647	hCoV-19/Kazakhstan/KZ00-13082022-H918W2/2022	2022-07-30	Asia	Kazakhstan	Almaty	Almaty	43.24	76.915		29572	BA.5.2	GRA
EPI_ISL_15727645	hCoV-19/Kazakhstan/KZ02-08082022-H0045W2/2022	2022-08-08	Asia	Kazakhstan	Almaty	Almaty	43.24	76.915		29225	BA.5.2.1	GRA
EPI_ISL_15727642	hCoV-19/Kazakhstan/KZ02-04082022-H0014W2/2022	2022-08-04	Asia	Kazakhstan	Almaty	Almaty	43.24	76.915		29108	BA.5.2	GRA
EPI_ISL_15727641	hCoV-19/Kazakhstan/KZ02-04082022-H0013W2/2022	2022-08-04	Asia	Kazakhstan	Almaty	Almaty	43.24	76.915		29245	BA.5.2	GRA
EPI_ISL_15727640	hCoV-19/Kazakhstan/KZ02-03082022-H0011W2/2022	2022-08-03	Asia	Kazakhstan	Almaty	Almaty	43.24	76.915		29128	BA.5.2	GRA
EPI_ISL_15727636	hCoV-19/Kazakhstan/KZ02-30072022-H0011W2/2022	2022-07-30	Asia	Kazakhstan	Almaty	Almaty	43.24	76.915		29108	BA.5.2	GRA
EPI_ISL_15727635	hCoV-19/Kazakhstan/KZ02-27072022-H0123W2/2022	2022-07-27	Asia	Kazakhstan	Almaty	Almaty	43.24	76.915		29254	BA.5.2	GRA
EPI_ISL_15727634	hCoV-19/Kazakhstan/KZ00-26072022-H898W2/2022	2022-07-26	Asia	Kazakhstan	Almaty	Almaty	43.24	76.915		29108	BA.5.2	GRA
EPI_ISL_15727633	hCoV-19/Kazakhstan/KZ02-26072022-H0012W2/2022	2022-07-26	Asia	Kazakhstan	Almaty	Almaty	43.24	76.915		29129	BA.5.2	GRA
EPI_ISL_15727630	hCoV-19/Kazakhstan/KZ02-25072022-H0060W2/2022	2022-07-25	Asia	Kazakhstan	Almaty	Almaty	43.24	76.915		28968	BA.5.2	GRA
EPI_ISL_15727629	hCoV-19/Kazakhstan/KZ02-25072022-H0059W2/2022	2022-07-25	Asia	Kazakhstan	Almaty	Almaty	43.24	76.915		28980	BA.5.2	GRA
EPI_ISL_15727628	hCoV-19/Kazakhstan/KZ02-25072022-H0041W2/2022	2022-07-25	Asia	Kazakhstan	Almaty	Almaty	43.24	76.915		29144	BA.5.2	GRA
EPI_ISL_15727627	hCoV-19/Kazakhstan/KZ02-25072022-H0029W2/2022	2022-07-25	Asia	Kazakhstan	Almaty	Almaty	43.24	76.915		29128	BA.5.2	GRA
EPI_ISL_15727626	hCoV-19/Kazakhstan/KZ02-23072022-H0029W2/2022	2022-07-23	Asia	Kazakhstan	Almaty	Almaty	43.24	76.915		29466	BE.1.1	GRA
EPI_ISL_15727625	hCoV-19/Kazakhstan/KZ02-23072022-H0015W2/2022	2022-07-23	Asia	Kazakhstan	Almaty	Almaty	43.24	76.915		29247	BA.5.2	GRA
EPI_ISL_15727624	hCoV-19/Kazakhstan/KZ02-23072022-H0010W2/2022	2022-07-23	Asia	Kazakhstan	Almaty	Almaty	43.24	76.915		29108	BA.5.2	GRA
EPI_ISL_15727623	hCoV-19/Kazakhstan/KZ02-21072022-H0125W2/2022	2022-07-21	Asia	Kazakhstan	Almaty	Almaty	43.24	76.915		28584	BA.5.2	GRA
EPI_ISL_15727622	hCoV-19/Kazakhstan/KZ02-21072022-H0028W2/2022	2022-07-21	Asia	Kazakhstan	Almaty	Almaty	43.24	76.915		29463	BA.5.2	GRA
EPI_ISL_15727621	hCoV-19/Kazakhstan/KZ02-24022022-H0153W2/2022	2022-02-24	Asia	Kazakhstan	Almaty	Almaty	43.24	76.915		29702	BA.1.1	GRA
EPI_ISL_15727620	hCoV-19/Kazakhstan/KZ02-24022022-H0008W2/2022	2022-02-24	Asia	Kazakhstan	Almaty	Almaty	43.24	76.915		29702	BA.1.1	GRA
EPI_ISL_15727619	hCoV-19/Kazakhstan/KZ02-21022022-H0075W2/2022	2022-02-21	Asia	Kazakhstan	Almaty	Almaty	43.24	76.915		29702	BA.1.1	GRA
EPI_ISL_15727618	hCoV-19/Kazakhstan/KZ02-18022022-H0185W2/2022	2022-02-18	Asia	Kazakhstan	Almaty	Almaty	43.24	76.915		29702	BA.1.1	GRA
EPI_ISL_15727617	hCoV-19/Kazakhstan/KZ02-18022022-H0173W2/2022	2022-02-18	Asia	Kazakhstan	Almaty	Almaty	43.24	76.915		29702	BA.1.1	GRA
EPI_ISL_15727616	hCoV-19/Kazakhstan/KZ02-16022022-H0011W2/2022	2022-02-16	Asia	Kazakhstan	Almaty	Almaty	43.24	76.915		29702	BA.1.1	GRA
EPI_ISL_15727615	hCoV-19/Kazakhstan/KZ02-15022022-H0014W2/2022	2022-02-15	Asia	Kazakhstan	Almaty	Almaty	43.24	76.915		29702	BA.1.1	GRA
EPI_ISL_15727614	hCoV-19/Kazakhstan/KZ02-14022022-H0003W2/2022	2022-02-14	Asia	Kazakhstan	Almaty	Almaty	43.24	76.915		29702	BA.1.1	GRA
EPI_ISL_15727613	hCoV-19/Kazakhstan/KZ02-10022022-H0153W2/2022	2022-02-10	Asia	Kazakhstan	Almaty	Almaty	43.24	76.915		29694	BA.1.1	GRA
EPI_ISL_15727612	hCoV-19/Kazakhstan/KZ02-10022022-H0120W2/2022	2022-02-10	Asia	Kazakhstan	Almaty	Almaty	43.24	76.915		29702	BA.1.1	GRA
EPI_ISL_15727611	hCoV-19/Kazakhstan/KZ02-10022022-H0009W2/2022	2022-02-10	Asia	Kazakhstan	Almaty	Almaty	43.24	76.915		29702	BA.1.1	GRA
EPI_ISL_15727610	hCoV-19/Kazakhstan/KZ02-08022022-H0036W2/2022	2022-02-08	Asia	Kazakhstan	Almaty	Almaty	43.24	76.915		29702	BA.1.1	GRA
EPI_ISL_15727609	hCoV-19/Kazakhstan/KZ02-07022022-H0143W2/2022	2022-02-05	Asia	Kazakhstan	Almaty	Almaty	43.24	76.915		29693	BA.1.15	GRA
EPI_ISL_15727608	hCoV-19/Kazakhstan/KZ02-05022022-H0052W2/2022	2022-02-04	Asia	Kazakhstan	Almaty	Almaty	43.24	76.915		29702	BA.1.1	GRA
EPI_ISL_15727607	hCoV-19/Kazakhstan/KZ02-04022022-H0029W2/2022	2022-02-04	Asia	Kazakhstan	Almaty	Almaty	43.24	76.915		29702	BA.1.1	GRA
EPI_ISL_15727606	hCoV-19/Kazakhstan/KZ02-04022022-H0027W2/2022	2022-02-04	Asia	Kazakhstan	Almaty	Almaty	43.24	76.915		29648	BA.1.1	GRA
EPI_ISL_15727605	hCoV-19/Kazakhstan/KZ02-04022022-H0023W2/2022	2022-02-04	Asia	Kazakhstan	Almaty	Almaty	43.24	76.915		29702	BA.1.1	GRA
EPI_ISL_15727604	hCoV-19/Kazakhstan/KZ02-04022022-H0022W2/2022	2022-02-04	Asia	Kazakhstan	Almaty	Almaty	43.24	76.915		29702	BA.1.1	GRA
EPI_ISL_15727603	hCoV-19/Kazakhstan/KZ02-04022022-H0021W2/2022	2022-02-04	Asia	Kazakhstan	Almaty	Almaty	43.24	76.915		29702	BA.1.1	GRA
EPI_ISL_15727602	hCoV-19/Kazakhstan/KZ02-04022022-H0014W2/2022	2022-02-04	Asia	Kazakhstan	Almaty	Almaty	43.24	76.915		29702	BA.1.1	GRA
EPI_ISL_15727601	hCoV-19/Kazakhstan/KZ02-04022022-H0003W2/2022	2022-02-04	Asia	Kazakhstan	Almaty	Almaty	43.24	76.915		29702	BA.1.1	GRA
EPI_ISL_15727600	hCoV-19/Kazakhstan/KZ02-04022022-H0001W2/2022	2022-02-04	Asia	Kazakhstan	Almaty	Almaty	43.24	76.915		29702	BA.1.1	GRA
EPI_ISL_15727599	hCoV-19/Kazakhstan/KZ02-03022022-H0032W2/2022	2022-02-03	Asia	Kazakhstan	Almaty	Almaty	43.24	76.915		29702	BA.1.1	GRA
EPI_ISL_15727598	hCoV-19/Kazakhstan/KZ02-03022022-H0027W2/2022	2022-02-03	Asia	Kazakhstan	Almaty	Almaty	43.24	76.915		29702	BA.1.1	GRA
EPI_ISL_15727597	hCoV-19/Kazakhstan/KZ02-03022022-H0026W2/2022	2022-02-03	Asia	Kazakhstan	Almaty	Almaty	43.24	76.915		29702	BA.1.1	GRA
EPI_ISL_15727595	hCoV-19/Kazakhstan/KZ02-03022022-H0022W2/2022	2022-02-03	Asia	Kazakhstan	Almaty	Almaty	43.24	76.915		29693	BA.1.1	GRA
EPI_ISL_15727594	hCoV-19/Kazakhstan/KZ02-03022022-H0002W2/2022	2022-02-03	Asia	Kazakhstan	Almaty	Almaty	43.24	76.915		29702	BA.1.1	GRA
EPI_ISL_15727593	hCoV-19/Kazakhstan/KZ02-02022022-H0043W2/2022	2022-02-02	Asia	Kazakhstan	Almaty	Almaty	43.24	76.915		29702	BA.1.1	GRA
EPI_ISL_15727592	hCoV-19/Kazakhstan/KZ02-02022022-H0031W2/2022	2022-02-02	Asia	Kazakhstan	Almaty	Almaty	43.24	76.915		29702	BA.1.1	GRA
EPI_ISL_15727591	hCoV-19/Kazakhstan/KZ02-02022022-H0023W2/2022	2022-02-02	Asia	Kazakhstan	Almaty	Almaty	43.24	76.915		29702	BA.1.1	GRA
EPI_ISL_15727590	hCoV-19/Kazakhstan/KZ02-02022022-H0012W2/2022	2022-02-02	Asia	Kazakhstan	Almaty	Almaty	43.24	76.915		29702	BA.1.1	GRA
EPI_ISL_15727589	hCoV-19/Kazakhstan/KZ02-02022022-H0006W2/2022	2022-02-02	Asia	Kazakhstan	Almaty	Almaty	43.24	76.915		29702	BA.1.1	GRA
EPI_ISL_15727588	hCoV-19/Kazakhstan/KZ02-02022022-H0003W2/2022	2022-02-02	Asia	Kazakhstan	Almaty	Almaty	43.24	76.915		29702	BA.1.1	GRA
EPI_ISL_15727587	hCoV-19/Kazakhstan/KZ02-02022022-H0002W2/2022	2022-02-02	Asia	Kazakhstan	Almaty	Almaty	43.24	76.915		29702	BA.1.1	GRA
EPI_ISL_15727586	hCoV-19/Kazakhstan/KZ02-01022022-H0047W2/2022	2022-02-01	Asia	Kazakhstan	Almaty	Almaty	43.24	76.915		29702	BA.1.1	GRA
EPI_ISL_15775690	hCoV-19/Kazakhstan/SKO-975/2022	2022-10-18	Asia	Kazakhstan	North Kazakhstan Region	Petropavl	54.883333	69.166667		29650	BA.5.1.24	GRA
EPI_ISL_15775689	hCoV-19/Kazakhstan/PAVL-1062/2022	2022-10-19	Asia	Kazakhstan	Pavlodar Region	Pavlodar	52.3	76.95		29744	BA.5.3.1	GRA
EPI_ISL_15775380	hCoV-19/Kazakhstan/AKM-1006/2022	2022-10-18	Asia	Kazakhstan	Akmola Region	Kokshetau	53.283333	69.383333		29761	BF.7	GRA
EPI_ISL_15775598	hCoV-19/Kazakhstan/AO-1093/2022	2022-10-22	Asia	Kazakhstan	Almaty Region	Taldykorgan	45.016667	78.366667		29740	BF.7	GRA
EPI_ISL_15775384	hCoV-19/Kazakhstan/AKT-1050/2022	2022-10-18	Asia	Kazakhstan	Aktobe Region	Aktobe	50.283611	57.229722		29701	BA.4.1.8	GRA
EPI_ISL_15775383	hCoV-19/Kazakhstan/AKM-998/2022	2022-10-18	Asia	Kazakhstan	Akmola Region	Kokshetau	53.283333	69.383333		29760	BA.5.2.1	GRA
EPI_ISL_15775496	hCoV-19/Kazakhstan/ALM-1081/2022	2022-10-21	Asia	Kazakhstan	Almaty	Almaty	43.24	76.915		29717	BA.5.2	GRA
EPI_ISL_15775691	hCoV-19/Kazakhstan/SKO-977/2022	2022-10-18	Asia	Kazakhstan	North Kazakhstan Region	Petropavl	54.883333	69.166667		29645	BE.3	GRA
EPI_ISL_16871752	hCoV-19/Kazakhstan/NU-50_15/2022	2022-01-06	Asia	Kazakhstan	Astana	Astana	51.147222	71.422222		28981	BA.2	GRA
EPI_ISL_16871751	hCoV-19/Kazakhstan/NU-53_15/2022	2022-01-06	Asia	Kazakhstan	Astana	Astana	51.147222	71.422222		29033	BA.2	GRA
EPI_ISL_16871750	hCoV-19/Kazakhstan/NU-56_15/2022	2022-01-06	Asia	Kazakhstan	Astana	Astana	51.147222	71.422222		29105	BA.2	GRA
EPI_ISL_16616388	hCoV-19/Kazakhstan/YUZ-NRL-15375/2022	2022-11-25	Asia	Kazakhstan	Turkistan Region	Shymkent	42.316667	69.595833		29740	BA.5.2	GRA
EPI_ISL_16616389	hCoV-19/Kazakhstan/YUZ-NRL-15376/2022	2022-11-25	Asia	Kazakhstan	Turkistan Region	Shymkent	42.316667	69.595833		29740	BA.5.2	GRA
EPI_ISL_16616390	hCoV-19/Kazakhstan/YUZ-NRL-15377/2022	2022-11-25	Asia	Kazakhstan	Turkistan Region	Shymkent	42.316667	69.595833		29740	BA.5.2	GRA
EPI_ISL_16616391	hCoV-19/Kazakhstan/YUZ-NRL-15378/2022	2022-11-25	Asia	Kazakhstan	Turkistan Region	Shymkent	42.316667	69.595833		29740	BA.5.1.3	GRA
EPI_ISL_16616392	hCoV-19/Kazakhstan/YUZ-NRL-15379/2022	2022-11-25	Asia	Kazakhstan	Turkistan Region	Shymkent	42.316667	69.595833		29740	BA.5.2	GRA
EPI_ISL_16616393	hCoV-19/Kazakhstan/YUZ-NRL-15374/2022	2022-11-25	Asia	Kazakhstan	Turkistan Region	Shymkent	42.316667	69.595833		29740	BQ.1.1	GRA
EPI_ISL_16616394	hCoV-19/Kazakhstan/YUZ-NRL-15370/2022	2022-11-25	Asia	Kazakhstan	Turkistan Region	Shymkent	42.316667	69.595833		29740	BA.5	GRA
EPI_ISL_16616395	hCoV-19/Kazakhstan/YUZ-NRL-15372/2022	2022-11-25	Asia	Kazakhstan	Turkistan Region	Shymkent	42.316667	69.595833		29740	BA.5.2	GRA
EPI_ISL_16616396	hCoV-19/Kazakhstan/YUZ-NRL-15373/2022	2022-11-25	Asia	Kazakhstan	Turkistan Region	Shymkent	42.316667	69.595833		29740	BA.5.2	GRA
EPI_ISL_16616397	hCoV-19/Kazakhstan/ZHA-NRL-15392/2022	2022-11-28	Asia	Kazakhstan	Jambyl Region	Taraz	42.9	71.366667		29740	BA.5.2	GRA
EPI_ISL_16616398	hCoV-19/Kazakhstan/ALM-NRL-15437/2022	2022-11-19	Asia	Kazakhstan	Almaty Region	Taldykorgan	45.016667	78.366667		29740	BA.5.2.1	GRA
EPI_ISL_16616399	hCoV-19/Kazakhstan/YUZ-NRL-15349/2022	2022-11-25	Asia	Kazakhstan	Turkistan Region	Shymkent	42.316667	69.595833		29749	BQ.1.1.15	GRA
EPI_ISL_16616400	hCoV-19/Kazakhstan/YUZ-NRL-15350/2022	2022-11-25	Asia	Kazakhstan	Astana	Astana	51.147222	71.422222		29740	BA.5.2	GRA
EPI_ISL_16616401	hCoV-19/Kazakhstan/YUZ-NRL-15352/2022	2022-11-25	Asia	Kazakhstan	Turkistan Region	Shymkent	42.316667	69.595833		29740	BA.5.2	GRA
EPI_ISL_16616402	hCoV-19/Kazakhstan/YUZ-NRL-15358/2022	2022-11-25	Asia	Kazakhstan	Turkistan Region	Shymkent	42.316667	69.595833		29740	BA.5.2	GRA
EPI_ISL_16616403	hCoV-19/Kazakhstan/YUZ-NRL-15359/2022	2022-11-25	Asia	Kazakhstan	Turkistan Region	Shymkent	42.316667	69.595833		29740	BA.5.2	GRA
EPI_ISL_16616404	hCoV-19/Kazakhstan/ALM-NRL-15648/2022	2022-11-19	Asia	Kazakhstan	Almaty Region	Taldykorgan	45.016667	78.366667		29740	BQ.1.1	GRA
EPI_ISL_16616405	hCoV-19/Kazakhstan/ALM-NRL-15645/2022	2022-11-24	Asia	Kazakhstan	Almaty Region	Taldykorgan	45.016667	78.366667		29740	BA.5.2.21	GRA
EPI_ISL_16616406	hCoV-19/Kazakhstan/ALM-NRL-15389/2022	2022-11-29	Asia	Kazakhstan	Almaty Region	Taldykorgan	45.016667	78.366667		29740	BQ.1.1	GRA
EPI_ISL_16616407	hCoV-19/Kazakhstan/ZHA-NRL-15419/2022	2022-11-28	Asia	Kazakhstan	Jambyl Region	Taraz	42.9	71.366667		29740	BA.5.1.24	GRA
EPI_ISL_16616408	hCoV-19/Kazakhstan/ZHA-NRL-15420/2022	2022-11-28	Asia	Kazakhstan	Jambyl Region	Taraz	42.9	71.366667		29740	BA.5.1.6	GRA
EPI_ISL_16616410	hCoV-19/Kazakhstan/ATY-NRL-15206/2022	2022-11-18	Asia	Kazakhstan	Atyrau Region	Atyrau	47.116667	51.883333		29740	BA.5.1	GRA
EPI_ISL_16616411	hCoV-19/Kazakhstan/ATY-NRL-15207/2022	2022-11-18	Asia	Kazakhstan	Atyrau Region	Atyrau	47.116667	51.883333		29740	BA.5.2.1	GRA
EPI_ISL_16616413	hCoV-19/Kazakhstan/ATY-NRL-15210/2022	2022-11-24	Asia	Kazakhstan	Atyrau Region	Atyrau	47.116667	51.883333		29740	BA.5.2	GRA
EPI_ISL_16616414	hCoV-19/Kazakhstan/ATY-NRL-15209/2022	2022-11-24	Asia	Kazakhstan	Atyrau Region	Atyrau	47.116667	51.883333		29740	BQ.1.1	GRA
EPI_ISL_16616415	hCoV-19/Kazakhstan/ATY-NRL-15211/2022	2022-11-24	Asia	Kazakhstan	Atyrau Region	Atyrau	47.116667	51.883333		29740	BQ.1.1	GRA
EPI_ISL_16616416	hCoV-19/Kazakhstan/ATY-NRL-15217/2022	2022-11-24	Asia	Kazakhstan	Atyrau Region	Atyrau	47.116667	51.883333		29740	BA.5.1	GRA
EPI_ISL_16616417	hCoV-19/Kazakhstan/ATY-NRL-15212/2022	2022-11-24	Asia	Kazakhstan	Atyrau Region	Atyrau	47.116667	51.883333		29740	BQ.1.1	GRA
EPI_ISL_16616418	hCoV-19/Kazakhstan/ATY-NRL-15215/2022	2022-11-24	Asia	Kazakhstan	Atyrau Region	Atyrau	47.116667	51.883333		29740	BQ.1.1	GRA
EPI_ISL_16616419	hCoV-19/Kazakhstan/ATY-NRL-15216/2022	2022-11-24	Asia	Kazakhstan	Atyrau Region	Atyrau	47.116667	51.883333		29740	BQ.1.1	GRA
EPI_ISL_16616420	hCoV-19/Kazakhstan/AST-NRL-15678/2022	2022-11-30	Asia	Kazakhstan	Astana	Astana	51.147222	71.422222		29740	BQ.1.1	GRA
EPI_ISL_16616421	hCoV-19/Kazakhstan/AST-NRL-15683/2022	2022-11-27	Asia	Kazakhstan	Astana	Astana	51.147222	71.422222		29740	BQ.1.1	GRA
EPI_ISL_16616422	hCoV-19/Kazakhstan/AST-NRL-15684/2022	2022-11-27	Asia	Kazakhstan	Astana	Astana	51.147222	71.422222		29740	BQ.1.1	GRA
EPI_ISL_16616425	hCoV-19/Kazakhstan/AST-NRL-15679/2022	2022-11-30	Asia	Kazakhstan	Astana	Astana	51.147222	71.422222		29740	BQ.1.1	GRA
EPI_ISL_16616423	hCoV-19/Kazakhstan/AST-NRL-15685/2022	2022-11-30	Asia	Kazakhstan	Astana	Astana	51.147222	71.422222		29740	BQ.1.1	GRA
EPI_ISL_16616424	hCoV-19/Kazakhstan/AST-NRL-15675/2022	2022-11-30	Asia	Kazakhstan	Astana	Astana	51.147222	71.422222		29740	BA.5.6	GRA
EPI_ISL_16616426	hCoV-19/Kazakhstan/AST-NRL-15680/2022	2022-11-27	Asia	Kazakhstan	Astana	Astana	51.147222	71.422222		29740	BQ.1.1	GRA
EPI_ISL_16616427	hCoV-19/Kazakhstan/AST-NRL-15687/2022	2022-11-21	Asia	Kazakhstan	Astana	Astana	51.147222	71.422222		29740	BA.5.1	GRA
EPI_ISL_16616428	hCoV-19/Kazakhstan/AST-NRL-15688/2022	2022-11-30	Asia	Kazakhstan	Astana	Astana	51.147222	71.422222		29740	BQ.1.1	GRA
EPI_ISL_16616429	hCoV-19/Kazakhstan/AST-NRL-15672/2022	2022-11-30	Asia	Kazakhstan	Astana	Astana	51.147222	71.422222		29740	BQ.1.1	GRA
EPI_ISL_16616430	hCoV-19/Kazakhstan/AST-NRL-15673/2022	2022-11-30	Asia	Kazakhstan	Astana	Astana	51.147222	71.422222		29740	BQ.1.1	GRA
EPI_ISL_16616432	hCoV-19/Kazakhstan/AST-NRL-15689/2022	2022-11-21	Asia	Kazakhstan	Astana	Astana	51.147222	71.422222		29740	BQ.1.1	GRA
EPI_ISL_16616435	hCoV-19/Kazakhstan/ALA-NRL-15446/2022	2022-11-29	Asia	Kazakhstan	Almaty	Almaty	43.24	76.915		29740	BQ.1.1	GRA
EPI_ISL_16616436	hCoV-19/Kazakhstan/ALA-NRL-15447/2022	2022-11-29	Asia	Kazakhstan	Almaty	Almaty	43.24	76.915		29740	BQ.1.1.15	GRA
EPI_ISL_16616438	hCoV-19/Kazakhstan/ALA-NRL-15381/2022	2022-11-25	Asia	Kazakhstan	Almaty	Almaty	43.24	76.915		29740	BQ.1.1	GRA
EPI_ISL_16616439	hCoV-19/Kazakhstan/ALA-NRL-15382/2022	2022-11-25	Asia	Kazakhstan	Almaty	Almaty	43.24	76.915		29740	BQ.1.1	GRA
EPI_ISL_16616440	hCoV-19/Kazakhstan/ALA-NRL-15440/2022	2022-11-29	Asia	Kazakhstan	Almaty	Almaty	43.24	76.915		29740	BQ.1.1	GRA
EPI_ISL_16616441	hCoV-19/Kazakhstan/ALA-NRL-15609/2022	2022-11-29	Asia	Kazakhstan	Almaty	Almaty	43.24	76.915		29740	BQ.1.1	GRA
EPI_ISL_16616442	hCoV-19/Kazakhstan/ALA-NRL-15613/2022	2022-11-29	Asia	Kazakhstan	Almaty	Almaty	43.24	76.915		29740	BQ.1.1.15	GRA
EPI_ISL_16616443	hCoV-19/Kazakhstan/ALA-NRL-15615/2022	2022-11-29	Asia	Kazakhstan	Almaty	Almaty	43.24	76.915		29740	BQ.1.1	GRA
EPI_ISL_16616444	hCoV-19/Kazakhstan/ALA-NRL-15616/2022	2022-11-29	Asia	Kazakhstan	Almaty	Almaty	43.24	76.915		29740	BQ.1.1	GRA
EPI_ISL_16616445	hCoV-19/Kazakhstan/ALA-NRL-15617/2022	2022-11-29	Asia	Kazakhstan	Almaty	Almaty	43.24	76.915		29740	BQ.1.1.15	GRA
EPI_ISL_16616446	hCoV-19/Kazakhstan/ALA-NRL-15619/2022	2022-11-29	Asia	Kazakhstan	Almaty	Almaty	43.24	76.915		29740	BQ.1.1.15	GRA
EPI_ISL_16616447	hCoV-19/Kazakhstan/ALA-NRL-15630/2022	2022-11-29	Asia	Kazakhstan	Almaty	Almaty	43.24	76.915		29740	BQ.1.1	GRA
EPI_ISL_16616448	hCoV-19/Kazakhstan/ALA-NRL-15628/2022	2022-11-29	Asia	Kazakhstan	Almaty	Almaty	43.24	76.915		29740	BA.5.2	GRA
EPI_ISL_16616449	hCoV-19/Kazakhstan/ALA-NRL-15633/2022	2022-11-29	Asia	Kazakhstan	Almaty	Almaty	43.24	76.915		29740	BA.5.2	GRA
EPI_ISL_16616451	hCoV-19/Kazakhstan/ALA-NRL-15448/2022	2022-11-29	Asia	Kazakhstan	Almaty	Almaty	43.24	76.915		29740	BA.5.1	GRA
EPI_ISL_16616452	hCoV-19/Kazakhstan/ALA-NRL-15453/2022	2022-11-29	Asia	Kazakhstan	Almaty	Almaty	43.24	76.915		29740	BQ.1.1	GRA
EPI_ISL_16616453	hCoV-19/Kazakhstan/ALA-NRL-15455/2022	2022-11-29	Asia	Kazakhstan	Almaty	Almaty	43.24	76.915		29740	BA.5.2	GRA
EPI_ISL_16616454	hCoV-19/Kazakhstan/ALA-NRL-15456/2022	2022-11-29	Asia	Kazakhstan	Almaty	Almaty	43.24	76.915		29740	BQ.1.1	GRA
EPI_ISL_16616455	hCoV-19/Kazakhstan/ALA-NRL-15457/2022	2022-11-29	Asia	Kazakhstan	Almaty	Almaty	43.24	76.915		29740	BA.5.2.1	GRA
EPI_ISL_16616456	hCoV-19/Kazakhstan/AKT-NRL-15597/2022	2022-11-21	Asia	Kazakhstan	Aktobe Region	Aktobe	50.283611	57.229722		29740	BQ.1.1.15	GRA
EPI_ISL_16616457	hCoV-19/Kazakhstan/AKT-NRL-15596/2022	2022-11-28	Asia	Kazakhstan	Aktobe Region	Aktobe	50.283611	57.229722		29740	BA.5	GRA
EPI_ISL_16616458	hCoV-19/Kazakhstan/AKT-NRL-15578/2022	2022-11-21	Asia	Kazakhstan	Aktobe Region	Aktobe	50.283611	57.229722		29740	BA.5.2.1	GRA
EPI_ISL_16616459	hCoV-19/Kazakhstan/AKT-NRL-15579/2022	2022-11-21	Asia	Kazakhstan	Aktobe Region	Aktobe	50.283611	57.229722		29740	BA.5.2.1	GRA
EPI_ISL_16616460	hCoV-19/Kazakhstan/MAN-NRL-15242/2022	2022-11-25	Asia	Kazakhstan	Mangystau Region	Aktau	43.6525	51.1575		29740	BA.5.2.1	GRA
EPI_ISL_16616462	hCoV-19/Kazakhstan/MAN-NRL-15244/2022	2022-11-25	Asia	Kazakhstan	Mangystau Region	Aktau	43.6525	51.1575		29746	BA.5.2	GRA
EPI_ISL_16616461	hCoV-19/Kazakhstan/MAN-NRL-15243/2022	2022-11-25	Asia	Kazakhstan	Mangystau Region	Aktau	43.6525	51.1575		29740	BA.5.2.1	GRA
EPI_ISL_16616463	hCoV-19/Kazakhstan/MAN-NRL-15246/2022	2022-11-25	Asia	Kazakhstan	Mangystau Region	Aktau	43.6525	51.1575		29740	BA.5	GRA
EPI_ISL_16616464	hCoV-19/Kazakhstan/MAN-NRL-15248/2022	2022-11-25	Asia	Kazakhstan	Mangystau Region	Aktau	43.6525	51.1575		29740	BA.5.2.1	GRA
EPI_ISL_16616465	hCoV-19/Kazakhstan/MAN-NRL-15250/2022	2022-11-25	Asia	Kazakhstan	Mangystau Region	Aktau	43.6525	51.1575		29740	BA.5.2	GRA
EPI_ISL_17454149	hCoV-19/Kazakhstan/NLA-67_27/2022	2022-08-19	Asia	Kazakhstan	Astana	Astana	51.147222	71.422222		28754	BA.5.2	GRA
EPI_ISL_17454148	hCoV-19/Kazakhstan/NLA-44_27/2022	2022-08-05	Asia	Kazakhstan	Astana	Astana	51.147222	71.422222		28754	BA.5.2	GRA
EPI_ISL_17454147	hCoV-19/Kazakhstan/NLA-43_27/2022	2022-09-15	Asia	Kazakhstan	Astana	Astana	51.147222	71.422222		28572	BA.5.2	GRA
EPI_ISL_17454146	hCoV-19/Kazakhstan/NLA-42_27/2022	2022-09-13	Asia	Kazakhstan	Astana	Astana	51.147222	71.422222		28880	BA.5.2	GRA
EPI_ISL_17454145	hCoV-19/Kazakhstan/NLA-40_27/2022	2022-09-12	Asia	Kazakhstan	Astana	Astana	51.147222	71.422222		29094	BA.5.2	GRA
EPI_ISL_17454144	hCoV-19/Kazakhstan/NLA-38_27/2022	2022-09-12	Asia	Kazakhstan	Astana	Astana	51.147222	71.422222		28857	BA.5.2	GRA
EPI_ISL_17454143	hCoV-19/Kazakhstan/NLA-36_27/2022	2022-09-09	Asia	Kazakhstan	Astana	Astana	51.147222	71.422222		29038	BA.5.2	GRA
EPI_ISL_17454142	hCoV-19/Kazakhstan/NLA-34_27/2022	2022-09-06	Asia	Kazakhstan	Astana	Astana	51.147222	71.422222		28675	BA.5.2	GRA
EPI_ISL_17454141	hCoV-19/Kazakhstan/NLA-33_27/2022	2022-09-06	Asia	Kazakhstan	Astana	Astana	51.147222	71.422222		28756	BA.5.2	GRA
EPI_ISL_17454140	hCoV-19/Kazakhstan/NLA-32_27/2022	2022-09-06	Asia	Kazakhstan	Astana	Astana	51.147222	71.422222		29067	BA.5.2	GRA
EPI_ISL_17454139	hCoV-19/Kazakhstan/NLA-31_27/2022	2022-09-06	Asia	Kazakhstan	Astana	Astana	51.147222	71.422222		28756	BA.5.2	GRA
EPI_ISL_17454138	hCoV-19/Kazakhstan/NLA-30_27/2022	2022-09-05	Asia	Kazakhstan	Astana	Astana	51.147222	71.422222		29120	BA.5.2	GRA
EPI_ISL_17454137	hCoV-19/Kazakhstan/NLA-29_27/2022	2022-09-05	Asia	Kazakhstan	Astana	Astana	51.147222	71.422222		28749	BA.5.2	GRA
EPI_ISL_17454136	hCoV-19/Kazakhstan/NLA-27_27/2022	2022-09-05	Asia	Kazakhstan	Astana	Astana	51.147222	71.422222		28572	BA.5.2	GRA
EPI_ISL_17454135	hCoV-19/Kazakhstan/NLA-26_27/2022	2022-09-05	Asia	Kazakhstan	Astana	Astana	51.147222	71.422222		29177	BA.5.2	GRA
EPI_ISL_17454134	hCoV-19/Kazakhstan/NLA-24_27/2022	2022-09-02	Asia	Kazakhstan	Astana	Astana	51.147222	71.422222		29099	BA.5.2	GRA
EPI_ISL_17454133	hCoV-19/Kazakhstan/NLA-22_27/2022	2022-09-02	Asia	Kazakhstan	Astana	Astana	51.147222	71.422222		28931	BA.5.2	GRA
EPI_ISL_17454132	hCoV-19/Kazakhstan/NLA-21_27/2022	2022-09-01	Asia	Kazakhstan	Astana	Astana	51.147222	71.422222		29099	BA.5.2	GRA
EPI_ISL_17454131	hCoV-19/Kazakhstan/NLA-19_27/2022	2022-09-01	Asia	Kazakhstan	Astana	Astana	51.147222	71.422222		28755	BA.5.2	GRA
EPI_ISL_17454130	hCoV-19/Kazakhstan/NLA-18_27/2022	2022-08-31	Asia	Kazakhstan	Astana	Astana	51.147222	71.422222		28756	BA.5.2	GRA
EPI_ISL_17454129	hCoV-19/Kazakhstan/NLA-15_27/2022	2022-08-31	Asia	Kazakhstan	Astana	Astana	51.147222	71.422222		29056	BA.5.2	GRA
EPI_ISL_17454128	hCoV-19/Kazakhstan/NLA-13_27/2022	2022-08-27	Asia	Kazakhstan	Astana	Astana	51.147222	71.422222		28720	BA.5.2	GRA
EPI_ISL_17454127	hCoV-19/Kazakhstan/NLA-12_27/2022	2022-08-27	Asia	Kazakhstan	Astana	Astana	51.147222	71.422222		28909	BA.5.2	GRA
EPI_ISL_17454126	hCoV-19/Kazakhstan/NLA-11_27/2022	2022-08-26	Asia	Kazakhstan	Astana	Astana	51.147222	71.422222		28572	BA.5.2.18	GRA
EPI_ISL_17454125	hCoV-19/Kazakhstan/NLA-10_27/2022	2022-08-26	Asia	Kazakhstan	Astana	Astana	51.147222	71.422222		28755	BA.5.2	GRA
EPI_ISL_17454124	hCoV-19/Kazakhstan/NLA-09_27/2022	2022-08-26	Asia	Kazakhstan	Astana	Astana	51.147222	71.422222		28722	BA.5.2.18	GRA
EPI_ISL_17454123	hCoV-19/Kazakhstan/NLA-07_27/2022	2022-08-24	Asia	Kazakhstan	Astana	Astana	51.147222	71.422222		28969	BA.5.2	GRA
EPI_ISL_17454122	hCoV-19/Kazakhstan/NLA-06_27/2022	2022-08-24	Asia	Kazakhstan	Astana	Astana	51.147222	71.422222		28840	BE.1.1	GRA
EPI_ISL_17454121	hCoV-19/Kazakhstan/NLA-05_27/2022	2022-08-23	Asia	Kazakhstan	Astana	Astana	51.147222	71.422222		28828	BA.5.2	GRA
EPI_ISL_17454120	hCoV-19/Kazakhstan/NLA-04_27/2022	2022-08-23	Asia	Kazakhstan	Astana	Astana	51.147222	71.422222		28572	BA.5.2.44	GRA
EPI_ISL_17454119	hCoV-19/Kazakhstan/NLA-03_27/2022	2022-08-23	Asia	Kazakhstan	Astana	Astana	51.147222	71.422222		28788	BA.5.2	GRA
EPI_ISL_17454118	hCoV-19/Kazakhstan/NLA-01_27/2022	2022-08-23	Asia	Kazakhstan	Astana	Astana	51.147222	71.422222		28572	BA.5.2.56	GRA
EPI_ISL_17454117	hCoV-19/Kazakhstan/NLA-95_26/2022	2022-08-01	Asia	Kazakhstan	Astana	Astana	51.147222	71.422222		28704	BA.5.2	GRA
EPI_ISL_17454116	hCoV-19/Kazakhstan/NLA-94_26/2022	2022-08-01	Asia	Kazakhstan	Astana	Astana	51.147222	71.422222		28756	BA.5.2	GRA
EPI_ISL_17454115	hCoV-19/Kazakhstan/NLA-93_26/2022	2022-08-01	Asia	Kazakhstan	Astana	Astana	51.147222	71.422222		28755	BA.5.2	GRA
EPI_ISL_17454114	hCoV-19/Kazakhstan/NLA-70_26/2022	2022-08-01	Asia	Kazakhstan	Astana	Astana	51.147222	71.422222		28569	BA.5.1	GRA
EPI_ISL_17454113	hCoV-19/Kazakhstan/NLA-50_26/2022	2022-08-01	Asia	Kazakhstan	Astana	Astana	51.147222	71.422222		28562	BA.5.2	GRA
EPI_ISL_17454112	hCoV-19/Kazakhstan/NLA-13_26/2022	2022-08-01	Asia	Kazakhstan	Astana	Astana	51.147222	71.422222		28753	BA.5.2.1	GRA
EPI_ISL_17454111	hCoV-19/Kazakhstan/NLA-08_26/2022	2022-08-01	Asia	Kazakhstan	Astana	Astana	51.147222	71.422222		29090	BA.4.6	GRA
EPI_ISL_17454110	hCoV-19/Kazakhstan/NLA-07_26/2022	2022-08-01	Asia	Kazakhstan	Astana	Astana	51.147222	71.422222		28828	BA.5.2.32	GRA
EPI_ISL_17454109	hCoV-19/Kazakhstan/NLA-94_25/2022	2022-08-22	Asia	Kazakhstan	Astana	Astana	51.147222	71.422222		28749	BA.5.2.20	GRA
EPI_ISL_17454108	hCoV-19/Kazakhstan/NLA-92_25/2022	2022-08-22	Asia	Kazakhstan	Astana	Astana	51.147222	71.422222		28674	BA.5.2.20	GRA
EPI_ISL_17454107	hCoV-19/Kazakhstan/NLA-90_25/2022	2022-08-22	Asia	Kazakhstan	Astana	Astana	51.147222	71.422222		28756	BA.5.2	GRA
EPI_ISL_17454106	hCoV-19/Kazakhstan/NLA-89_25/2022	2022-08-22	Asia	Kazakhstan	Astana	Astana	51.147222	71.422222		28753	BA.5.2	GRA
EPI_ISL_17454105	hCoV-19/Kazakhstan/NLA-68_25/2022	2022-08-16	Asia	Kazakhstan	Astana	Astana	51.147222	71.422222		28756	BE.1.1	GRA
EPI_ISL_17454104	hCoV-19/Kazakhstan/NLA-66_25/2022	2022-08-16	Asia	Kazakhstan	Astana	Astana	51.147222	71.422222		28572	BA.5.2	GRA
EPI_ISL_17454103	hCoV-19/Kazakhstan/NLA-56_25/2022	2022-08-13	Asia	Kazakhstan	Astana	Astana	51.147222	71.422222		28572	BA.5.2	GRA
EPI_ISL_17454102	hCoV-19/Kazakhstan/NLA-54_25/2022	2022-08-12	Asia	Kazakhstan	Astana	Astana	51.147222	71.422222		28663	BA.5.2	GRA
EPI_ISL_17454101	hCoV-19/Kazakhstan/NLA-53_25/2022	2022-08-12	Asia	Kazakhstan	Astana	Astana	51.147222	71.422222		28686	BA.5.2	GRA
EPI_ISL_17454100	hCoV-19/Kazakhstan/NLA-52_25/2022	2022-08-12	Asia	Kazakhstan	Astana	Astana	51.147222	71.422222		28572	BA.5.2	GRA
EPI_ISL_17454099	hCoV-19/Kazakhstan/NLA-51_25/2022	2022-08-12	Asia	Kazakhstan	Astana	Astana	51.147222	71.422222		28704	BA.5.2	GRA
EPI_ISL_17454098	hCoV-19/Kazakhstan/NLA-47_25/2022	2022-08-12	Asia	Kazakhstan	Astana	Astana	51.147222	71.422222		28755	BA.5.2	GRA
EPI_ISL_17454097	hCoV-19/Kazakhstan/NLA-46_25/2022	2022-08-11	Asia	Kazakhstan	Astana	Astana	51.147222	71.422222		28572	BA.5.2	GRA
EPI_ISL_17454096	hCoV-19/Kazakhstan/NLA-45_25/2022	2022-08-11	Asia	Kazakhstan	Astana	Astana	51.147222	71.422222		28699	BA.5.2	GRA
EPI_ISL_17454095	hCoV-19/Kazakhstan/NLA-41_25/2022	2022-08-10	Asia	Kazakhstan	Astana	Astana	51.147222	71.422222		28673	BA.5.2	GRA
EPI_ISL_17454094	hCoV-19/Kazakhstan/NLA-39_25/2022	2022-08-10	Asia	Kazakhstan	Astana	Astana	51.147222	71.422222		28572	BA.5.2	GRA
EPI_ISL_17454093	hCoV-19/Kazakhstan/NLA-36_25/2022	2022-08-10	Asia	Kazakhstan	Astana	Astana	51.147222	71.422222		28614	BA.5.2	GRA
EPI_ISL_17454092	hCoV-19/Kazakhstan/NLA-26_25/2022	2022-08-08	Asia	Kazakhstan	Astana	Astana	51.147222	71.422222		28726	BA.5.2	GRA
EPI_ISL_17454091	hCoV-19/Kazakhstan/NLA-25_25/2022	2022-08-08	Asia	Kazakhstan	Astana	Astana	51.147222	71.422222		28678	BA.5.2.32	GRA
EPI_ISL_17454090	hCoV-19/Kazakhstan/NLA-24_25/2022	2022-08-08	Asia	Kazakhstan	Astana	Astana	51.147222	71.422222		28748	BA.5.2	GRA
EPI_ISL_17454089	hCoV-19/Kazakhstan/NLA-22_25/2022	2022-08-08	Asia	Kazakhstan	Astana	Astana	51.147222	71.422222		28572	BA.5.2	GRA
EPI_ISL_17454088	hCoV-19/Kazakhstan/NLA-19_25/2022	2022-08-06	Asia	Kazakhstan	Astana	Astana	51.147222	71.422222		28782	BA.5.1	GRA
EPI_ISL_17454087	hCoV-19/Kazakhstan/NLA-17_25/2022	2022-08-06	Asia	Kazakhstan	Astana	Astana	51.147222	71.422222		28635	BA.5.2.1	GRA
EPI_ISL_17454086	hCoV-19/Kazakhstan/NLA-16_25/2022	2022-08-06	Asia	Kazakhstan	Astana	Astana	51.147222	71.422222		28749	BA.5.2	GRA
EPI_ISL_17454085	hCoV-19/Kazakhstan/NLA-15_25/2022	2022-08-06	Asia	Kazakhstan	Astana	Astana	51.147222	71.422222		28572	BA.5.2	GRA
EPI_ISL_17454084	hCoV-19/Kazakhstan/NLA-14_25/2022	2022-08-05	Asia	Kazakhstan	Astana	Astana	51.147222	71.422222		28697	BA.5.2.1	GRA
EPI_ISL_17454083	hCoV-19/Kazakhstan/NLA-13_25/2022	2022-08-05	Asia	Kazakhstan	Astana	Astana	51.147222	71.422222		28754	BA.5.2	GRA
EPI_ISL_17454082	hCoV-19/Kazakhstan/NLA-11_25/2022	2022-08-05	Asia	Kazakhstan	Astana	Astana	51.147222	71.422222		28742	BA.5.2.56	GRA
EPI_ISL_17454081	hCoV-19/Kazakhstan/NLA-08_25/2022	2022-08-05	Asia	Kazakhstan	Astana	Astana	51.147222	71.422222		28932	BA.5.2.56	GRA
EPI_ISL_17454080	hCoV-19/Kazakhstan/NLA-06_25/2022	2022-08-05	Asia	Kazakhstan	Astana	Astana	51.147222	71.422222		28566	BA.5	GRA
EPI_ISL_17454079	hCoV-19/Kazakhstan/NLA-05_25/2022	2022-08-05	Asia	Kazakhstan	Astana	Astana	51.147222	71.422222		28529	BA.5.2	GRA
EPI_ISL_17454078	hCoV-19/Kazakhstan/NLA-80_24/2022	2022-07-26	Asia	Kazakhstan	Astana	Astana	51.147222	71.422222		29243	BA.5.2	GRA
EPI_ISL_17454077	hCoV-19/Kazakhstan/NLA-77_24/2022	2022-07-26	Asia	Kazakhstan	Astana	Astana	51.147222	71.422222		29245	BA.5.2	GRA
EPI_ISL_17454076	hCoV-19/Kazakhstan/NLA-76_24/2022	2022-07-26	Asia	Kazakhstan	Astana	Astana	51.147222	71.422222		29099	BA.5.2	GRA
EPI_ISL_17454075	hCoV-19/Kazakhstan/NLA-70_24/2022	2022-07-26	Asia	Kazakhstan	Astana	Astana	51.147222	71.422222		28782	BA.5.2	GRA
EPI_ISL_17454074	hCoV-19/Kazakhstan/NLA-68_24/2022	2022-07-26	Asia	Kazakhstan	Astana	Astana	51.147222	71.422222		28756	BA.5.2	GRA
EPI_ISL_17454073	hCoV-19/Kazakhstan/NLA-61_24/2022	2022-07-26	Asia	Kazakhstan	Astana	Astana	51.147222	71.422222		28756	BA.5.2	GRA
EPI_ISL_17454072	hCoV-19/Kazakhstan/NLA-45_24/2022	2022-07-26	Asia	Kazakhstan	Astana	Astana	51.147222	71.422222		28871	BA.5.2	GRA
EPI_ISL_17454071	hCoV-19/Kazakhstan/NLA-41_24/2022	2022-07-26	Asia	Kazakhstan	Astana	Astana	51.147222	71.422222		29120	BA.5.2.20	GRA
EPI_ISL_17454070	hCoV-19/Kazakhstan/NLA-38_24/2022	2022-07-26	Asia	Kazakhstan	Astana	Astana	51.147222	71.422222		29120	BA.5.2	GRA
EPI_ISL_17454069	hCoV-19/Kazakhstan/NLA-29_24/2022	2022-07-26	Asia	Kazakhstan	Astana	Astana	51.147222	71.422222		28756	BA.5.2	GRA
EPI_ISL_17454068	hCoV-19/Kazakhstan/NLA-27_24/2022	2022-07-26	Asia	Kazakhstan	Astana	Astana	51.147222	71.422222		28756	BA.5.2.32	GRA
EPI_ISL_17454067	hCoV-19/Kazakhstan/NLA-24_24/2022	2022-07-26	Asia	Kazakhstan	Astana	Astana	51.147222	71.422222		29015	BA.5.2.20	GRA
EPI_ISL_17454066	hCoV-19/Kazakhstan/NLA-22_24/2022	2022-07-26	Asia	Kazakhstan	Astana	Astana	51.147222	71.422222		28958	BA.5.2	GRA
EPI_ISL_17454065	hCoV-19/Kazakhstan/NLA-19_24/2022	2022-07-26	Asia	Kazakhstan	Astana	Astana	51.147222	71.422222		28757	BA.5.2	GRA
EPI_ISL_17454064	hCoV-19/Kazakhstan/NLA-17_24/2022	2022-07-26	Asia	Kazakhstan	Astana	Astana	51.147222	71.422222		29099	BF.6	GRA
EPI_ISL_17454063	hCoV-19/Kazakhstan/NLA-16_24/2022	2022-07-26	Asia	Kazakhstan	Astana	Astana	51.147222	71.422222		28753	BA.5.2	GRA
EPI_ISL_17454062	hCoV-19/Kazakhstan/NLA-15_24/2022	2022-07-26	Asia	Kazakhstan	Astana	Astana	51.147222	71.422222		28753	BA.5.2	GRA
EPI_ISL_17454061	hCoV-19/Kazakhstan/NLA-14_24/2022	2022-07-26	Asia	Kazakhstan	Astana	Astana	51.147222	71.422222		28745	BA.5.2	GRA
EPI_ISL_17454060	hCoV-19/Kazakhstan/NLA-13_24/2022	2022-07-26	Asia	Kazakhstan	Astana	Astana	51.147222	71.422222		28572	BA.5.2.1	GRA
EPI_ISL_17454059	hCoV-19/Kazakhstan/NLA-12_24/2022	2022-07-26	Asia	Kazakhstan	Astana	Astana	51.147222	71.422222		28753	BA.5.2	GRA
EPI_ISL_17454058	hCoV-19/Kazakhstan/NLA-11_24/2022	2022-07-26	Asia	Kazakhstan	Astana	Astana	51.147222	71.422222		28757	BA.5.2	GRA
EPI_ISL_17454057	hCoV-19/Kazakhstan/NLA-09_24/2022	2022-07-26	Asia	Kazakhstan	Astana	Astana	51.147222	71.422222		28756	BA.5.2	GRA
EPI_ISL_17454056	hCoV-19/Kazakhstan/NLA-07_24/2022	2022-07-26	Asia	Kazakhstan	Astana	Astana	51.147222	71.422222		28753	BA.5.2.1	GRA
EPI_ISL_17454055	hCoV-19/Kazakhstan/NLA-04_24/2022	2022-07-26	Asia	Kazakhstan	Astana	Astana	51.147222	71.422222		29170	BA.5.2	GRA
EPI_ISL_17454054	hCoV-19/Kazakhstan/NLA-03_24/2022	2022-07-26	Asia	Kazakhstan	Astana	Astana	51.147222	71.422222		28880	BA.5.2.20	GRA
EPI_ISL_17454053	hCoV-19/Kazakhstan/NLA-96_23/2022	2022-01-20	Asia	Kazakhstan	Astana	Astana	51.147222	71.422222		29274	BA.1.1	GRA
EPI_ISL_17454052	hCoV-19/Kazakhstan/NLA-93_23/2022	2022-01-19	Asia	Kazakhstan	Astana	Astana	51.147222	71.422222		29516	BA.1.1	GRA
EPI_ISL_17454051	hCoV-19/Kazakhstan/NLA-92_23/2022	2022-01-19	Asia	Kazakhstan	Astana	Astana	51.147222	71.422222		29459	BA.1.1	GRA
EPI_ISL_17454050	hCoV-19/Kazakhstan/NLA-91_23/2022	2022-01-13	Asia	Kazakhstan	Astana	Astana	51.147222	71.422222		29486	BA.1.1	GRA
EPI_ISL_17454049	hCoV-19/Kazakhstan/NLA-90_23/2022	2022-07-19	Asia	Kazakhstan	Astana	Astana	51.147222	71.422222		28756	BF.6	GRA
EPI_ISL_17454048	hCoV-19/Kazakhstan/NLA-88_23/2022	2022-07-19	Asia	Kazakhstan	Astana	Astana	51.147222	71.422222		28675	BA.5.2	GRA
EPI_ISL_17454046	hCoV-19/Kazakhstan/NLA-84_23/2022	2022-07-14	Asia	Kazakhstan	Astana	Astana	51.147222	71.422222		29083	BA.5.2	GRA
EPI_ISL_17454045	hCoV-19/Kazakhstan/NLA-81_23/2022	2022-07-13	Asia	Kazakhstan	Astana	Astana	51.147222	71.422222		28572	BA.5.2	GRA
EPI_ISL_17454044	hCoV-19/Kazakhstan/NLA-80_23/2022	2022-07-12	Asia	Kazakhstan	Astana	Astana	51.147222	71.422222		28828	BA.5.2	GRA
EPI_ISL_17454043	hCoV-19/Kazakhstan/NLA-79_23/2022	2022-07-12	Asia	Kazakhstan	Astana	Astana	51.147222	71.422222		29117	BE.1	GRA
EPI_ISL_17454042	hCoV-19/Kazakhstan/NLA-76_23/2022	2022-07-11	Asia	Kazakhstan	Astana	Astana	51.147222	71.422222		28794	BA.5.1	GRA
EPI_ISL_17454040	hCoV-19/Kazakhstan/NLA-74_23/2022	2022-07-08	Asia	Kazakhstan	Astana	Astana	51.147222	71.422222		29216	BA.5.2	GRA
EPI_ISL_17454039	hCoV-19/Kazakhstan/NLA-72_23/2022	2022-07-21	Asia	Kazakhstan	Astana	Astana	51.147222	71.422222		28983	BA.5.2.1	GRA
EPI_ISL_17454038	hCoV-19/Kazakhstan/NLA-71_23/2022	2022-07-21	Asia	Kazakhstan	Astana	Astana	51.147222	71.422222		29099	BA.5.2	GRA
EPI_ISL_17454037	hCoV-19/Kazakhstan/NLA-68_23/2022	2022-07-21	Asia	Kazakhstan	Astana	Astana	51.147222	71.422222		29098	BA.5.2	GRA
EPI_ISL_17454036	hCoV-19/Kazakhstan/NLA-67_23/2022	2022-07-21	Asia	Kazakhstan	Astana	Astana	51.147222	71.422222		28867	BA.5.2	GRA
EPI_ISL_17454035	hCoV-19/Kazakhstan/NLA-66_23/2022	2022-07-21	Asia	Kazakhstan	Astana	Astana	51.147222	71.422222		28833	BA.5.2.20	GRA
EPI_ISL_17454034	hCoV-19/Kazakhstan/NLA-65_23/2022	2022-07-21	Asia	Kazakhstan	Astana	Astana	51.147222	71.422222		28572	BA.5.2	GRA
EPI_ISL_17454033	hCoV-19/Kazakhstan/NLA-64_23/2022	2022-07-21	Asia	Kazakhstan	Astana	Astana	51.147222	71.422222		28743	BF.5	GRA
EPI_ISL_17454032	hCoV-19/Kazakhstan/NLA-63_23/2022	2022-07-21	Asia	Kazakhstan	Astana	Astana	51.147222	71.422222		28684	BA.5.2	GRA
EPI_ISL_17454031	hCoV-19/Kazakhstan/NLA-62_23/2022	2022-07-21	Asia	Kazakhstan	Astana	Astana	51.147222	71.422222		28774	BA.5.2	GRA
EPI_ISL_17454030	hCoV-19/Kazakhstan/NLA-61_23/2022	2022-08-04	Asia	Kazakhstan	Astana	Astana	51.147222	71.422222		29244	BA.5.2	GRA
EPI_ISL_17454029	hCoV-19/Kazakhstan/NLA-60_23/2022	2022-08-04	Asia	Kazakhstan	Astana	Astana	51.147222	71.422222		28701	BF.6	GRA
EPI_ISL_17454028	hCoV-19/Kazakhstan/NLA-59_23/2022	2022-08-04	Asia	Kazakhstan	Astana	Astana	51.147222	71.422222		29099	BA.5.2	GRA
EPI_ISL_17454027	hCoV-19/Kazakhstan/NLA-58_23/2022	2022-08-04	Asia	Kazakhstan	Astana	Astana	51.147222	71.422222		28747	BA.5.2	GRA
EPI_ISL_17454026	hCoV-19/Kazakhstan/NLA-57_23/2022	2022-08-04	Asia	Kazakhstan	Astana	Astana	51.147222	71.422222		28572	BA.5.2.44	GRA
EPI_ISL_17454025	hCoV-19/Kazakhstan/NLA-56_23/2022	2022-08-04	Asia	Kazakhstan	Astana	Astana	51.147222	71.422222		29216	BA.5.2	GRA
EPI_ISL_17454024	hCoV-19/Kazakhstan/NLA-55_23/2022	2022-08-03	Asia	Kazakhstan	Astana	Astana	51.147222	71.422222		29099	BA.5.2	GRA
EPI_ISL_17454023	hCoV-19/Kazakhstan/NLA-54_23/2022	2022-08-03	Asia	Kazakhstan	Astana	Astana	51.147222	71.422222		29117	BA.5.2	GRA
EPI_ISL_17454022	hCoV-19/Kazakhstan/NLA-53_23/2022	2022-08-03	Asia	Kazakhstan	Astana	Astana	51.147222	71.422222		28790	BA.5.2	GRA
EPI_ISL_17454021	hCoV-19/Kazakhstan/NLA-51_23/2022	2022-08-03	Asia	Kazakhstan	Astana	Astana	51.147222	71.422222		29289	BA.5.2	GRA
EPI_ISL_17454020	hCoV-19/Kazakhstan/NLA-50_23/2022	2022-08-03	Asia	Kazakhstan	Astana	Astana	51.147222	71.422222		28828	BA.5.2	GRA
EPI_ISL_17454019	hCoV-19/Kazakhstan/NLA-49_23/2022	2022-08-02	Asia	Kazakhstan	Astana	Astana	51.147222	71.422222		28572	BA.5.2	GRA
EPI_ISL_17454018	hCoV-19/Kazakhstan/NLA-48_23/2022	2022-08-02	Asia	Kazakhstan	Astana	Astana	51.147222	71.422222		29099	BA.5.2	GRA
EPI_ISL_17454017	hCoV-19/Kazakhstan/NLA-46_23/2022	2022-08-02	Asia	Kazakhstan	Astana	Astana	51.147222	71.422222		29174	BA.5.2	GRA
EPI_ISL_17454016	hCoV-19/Kazakhstan/NLA-45_23/2022	2022-08-02	Asia	Kazakhstan	Astana	Astana	51.147222	71.422222		29112	BA.5.2.56	GRA
EPI_ISL_17454015	hCoV-19/Kazakhstan/NLA-44_23/2022	2022-08-02	Asia	Kazakhstan	Astana	Astana	51.147222	71.422222		28572	BA.5.2.56	GRA
EPI_ISL_17454014	hCoV-19/Kazakhstan/NLA-43_23/2022	2022-08-02	Asia	Kazakhstan	Astana	Astana	51.147222	71.422222		29120	BA.5.2	GRA
EPI_ISL_17454013	hCoV-19/Kazakhstan/NLA-42_23/2022	2022-08-02	Asia	Kazakhstan	Astana	Astana	51.147222	71.422222		28747	BA.5.2	GRA
EPI_ISL_17454012	hCoV-19/Kazakhstan/NLA-40_23/2022	2022-08-02	Asia	Kazakhstan	Astana	Astana	51.147222	71.422222		29274	BA.5.2	GRA
EPI_ISL_17454011	hCoV-19/Kazakhstan/NLA-39_23/2022	2022-08-02	Asia	Kazakhstan	Astana	Astana	51.147222	71.422222		28670	BA.5.2	GRA
EPI_ISL_17454010	hCoV-19/Kazakhstan/NLA-38_23/2022	2022-08-02	Asia	Kazakhstan	Astana	Astana	51.147222	71.422222		29120	BA.5.2	GRA
EPI_ISL_17454009	hCoV-19/Kazakhstan/NLA-37_23/2022	2022-08-01	Asia	Kazakhstan	Astana	Astana	51.147222	71.422222		28958	BE.1	GRA
EPI_ISL_17454008	hCoV-19/Kazakhstan/NLA-36_23/2022	2022-08-01	Asia	Kazakhstan	Astana	Astana	51.147222	71.422222		28788	BA.5.2	GRA
EPI_ISL_17454007	hCoV-19/Kazakhstan/NLA-34_23/2022	2022-08-01	Asia	Kazakhstan	Astana	Astana	51.147222	71.422222		29083	BA.5.2	GRA
EPI_ISL_17454006	hCoV-19/Kazakhstan/NLA-33_23/2022	2022-08-01	Asia	Kazakhstan	Astana	Astana	51.147222	71.422222		28756	BA.5.2	GRA
EPI_ISL_17454005	hCoV-19/Kazakhstan/NLA-32_23/2022	2022-08-01	Asia	Kazakhstan	Astana	Astana	51.147222	71.422222		29174	BA.5.1.22	GRA
EPI_ISL_17454004	hCoV-19/Kazakhstan/NLA-31_23/2022	2022-08-01	Asia	Kazakhstan	Astana	Astana	51.147222	71.422222		28719	BA.5.2	GRA
EPI_ISL_17454003	hCoV-19/Kazakhstan/NLA-30_23/2022	2022-08-01	Asia	Kazakhstan	Astana	Astana	51.147222	71.422222		29029	BA.5.2	GRA
EPI_ISL_17454002	hCoV-19/Kazakhstan/NLA-28_23/2022	2022-08-01	Asia	Kazakhstan	Astana	Astana	51.147222	71.422222		28678	BA.5.2	GRA
EPI_ISL_17454001	hCoV-19/Kazakhstan/NLA-27_23/2022	2022-08-01	Asia	Kazakhstan	Astana	Astana	51.147222	71.422222		28756	BA.5.2.56	GRA
EPI_ISL_17454000	hCoV-19/Kazakhstan/NLA-26_23/2022	2022-08-01	Asia	Kazakhstan	Astana	Astana	51.147222	71.422222		29087	BA.5.2.56	GRA
EPI_ISL_17453999	hCoV-19/Kazakhstan/NLA-25_23/2022	2022-08-01	Asia	Kazakhstan	Astana	Astana	51.147222	71.422222		28756	BA.5.2	GRA
EPI_ISL_17453998	hCoV-19/Kazakhstan/NLA-24_23/2022	2022-08-01	Asia	Kazakhstan	Astana	Astana	51.147222	71.422222		29278	BA.5.2	GRA
EPI_ISL_17453997	hCoV-19/Kazakhstan/NLA-23_23/2022	2022-08-01	Asia	Kazakhstan	Astana	Astana	51.147222	71.422222		28547	BA.5.2	GRA
EPI_ISL_17453996	hCoV-19/Kazakhstan/NLA-22_23/2022	2022-08-01	Asia	Kazakhstan	Astana	Astana	51.147222	71.422222		28572	BA.5.2	GRA
EPI_ISL_17453995	hCoV-19/Kazakhstan/NLA-21_23/2022	2022-08-01	Asia	Kazakhstan	Astana	Astana	51.147222	71.422222		28749	BA.5.1	GRA
EPI_ISL_17453994	hCoV-19/Kazakhstan/NLA-20_23/2022	2022-08-01	Asia	Kazakhstan	Astana	Astana	51.147222	71.422222		28756	BA.5.2	GRA
EPI_ISL_17453993	hCoV-19/Kazakhstan/NLA-19_23/2022	2022-08-01	Asia	Kazakhstan	Astana	Astana	51.147222	71.422222		29099	BA.5.2	GRA
EPI_ISL_17453992	hCoV-19/Kazakhstan/NLA-17_23/2022	2022-08-01	Asia	Kazakhstan	Astana	Astana	51.147222	71.422222		29045	BA.5.2	GRA
EPI_ISL_17453991	hCoV-19/Kazakhstan/NLA-16_23/2022	2022-08-01	Asia	Kazakhstan	Astana	Astana	51.147222	71.422222		29099	BA.5.2	GRA
EPI_ISL_17453990	hCoV-19/Kazakhstan/NLA-15_23/2022	2022-07-30	Asia	Kazakhstan	Astana	Astana	51.147222	71.422222		29111	BA.5.2	GRA
EPI_ISL_17453989	hCoV-19/Kazakhstan/NLA-14_23/2022	2022-07-29	Asia	Kazakhstan	Astana	Astana	51.147222	71.422222		28756	BA.5.2	GRA
EPI_ISL_17453988	hCoV-19/Kazakhstan/NLA-13_23/2022	2022-07-29	Asia	Kazakhstan	Astana	Astana	51.147222	71.422222		29244	BA.5.2	GRA
EPI_ISL_17453987	hCoV-19/Kazakhstan/NLA-11_23/2022	2022-07-29	Asia	Kazakhstan	Astana	Astana	51.147222	71.422222		28863	BA.5.2	GRA
EPI_ISL_17453986	hCoV-19/Kazakhstan/NLA-08_23/2022	2022-07-29	Asia	Kazakhstan	Astana	Astana	51.147222	71.422222		28624	BA.5.2	GRA
EPI_ISL_17453985	hCoV-19/Kazakhstan/NLA-07_23/2022	2022-07-29	Asia	Kazakhstan	Astana	Astana	51.147222	71.422222		29245	BA.5.2.20	GRA
EPI_ISL_17453984	hCoV-19/Kazakhstan/NLA-05_23/2022	2022-07-29	Asia	Kazakhstan	Astana	Astana	51.147222	71.422222		28677	BA.5.2	GRA
EPI_ISL_17453983	hCoV-19/Kazakhstan/NLA-03_23/2022	2022-07-29	Asia	Kazakhstan	Astana	Astana	51.147222	71.422222		28686	BA.5.2	GRA
EPI_ISL_17453982	hCoV-19/Kazakhstan/NLA-02_23/2022	2022-07-29	Asia	Kazakhstan	Astana	Astana	51.147222	71.422222		29245	BA.5.2	GRA
EPI_ISL_17453981	hCoV-19/Kazakhstan/NLA-01_23/2022	2022-07-29	Asia	Kazakhstan	Astana	Astana	51.147222	71.422222		28756	BA.5.2	GRA
EPI_ISL_17453980	hCoV-19/Kazakhstan/NLA-95_22/2022	2022-07-21	Asia	Kazakhstan	Astana	Astana	51.147222	71.422222		29099	BA.5.2	GRA
EPI_ISL_17453979	hCoV-19/Kazakhstan/NLA-94_22/2022	2022-07-21	Asia	Kazakhstan	Astana	Astana	51.147222	71.422222		28675	BA.5.2	GRA
EPI_ISL_17453978	hCoV-19/Kazakhstan/NLA-93_22/2022	2022-07-21	Asia	Kazakhstan	Astana	Astana	51.147222	71.422222		28782	BA.5.1.30	GRA
EPI_ISL_17453977	hCoV-19/Kazakhstan/NLA-92_22/2022	2022-07-20	Asia	Kazakhstan	Astana	Astana	51.147222	71.422222		29245	BA.5.2	GRA
EPI_ISL_17453976	hCoV-19/Kazakhstan/NLA-91_22/2022	2022-07-28	Asia	Kazakhstan	Astana	Astana	51.147222	71.422222		28673	BA.5.2	GRA
EPI_ISL_17453975	hCoV-19/Kazakhstan/NLA-90_22/2022	2022-07-28	Asia	Kazakhstan	Astana	Astana	51.147222	71.422222		29120	BA.5.2.1	GRA
EPI_ISL_17453974	hCoV-19/Kazakhstan/NLA-89_22/2022	2022-07-28	Asia	Kazakhstan	Karaganda Region	Karaganda	49.802778	73.105556		28865	BA.5.2.1	GRA
EPI_ISL_17453973	hCoV-19/Kazakhstan/NLA-88_22/2022	2022-07-28	Asia	Kazakhstan	Karaganda Region	Karaganda	49.802778	73.105556		28673	BA.5.2.28	GRA
EPI_ISL_17453972	hCoV-19/Kazakhstan/NLA-87_22/2022	2022-07-28	Asia	Kazakhstan	Karaganda Region	Karaganda	49.802778	73.105556		29099	BA.5.2.56	GRA
EPI_ISL_17453971	hCoV-19/Kazakhstan/NLA-86_22/2022	2022-07-28	Asia	Kazakhstan	Karaganda Region	Karaganda	49.802778	73.105556		28678	BA.5.2	GRA
EPI_ISL_17453970	hCoV-19/Kazakhstan/NLA-85_22/2022	2022-07-28	Asia	Kazakhstan	Karaganda Region	Karaganda	49.802778	73.105556		28572	BA.5.2	GRA
EPI_ISL_17453969	hCoV-19/Kazakhstan/NLA-84_22/2022	2022-07-28	Asia	Kazakhstan	Karaganda Region	Karaganda	49.802778	73.105556		28572	BA.5.2	GRA
EPI_ISL_17453968	hCoV-19/Kazakhstan/NLA-83_22/2022	2022-07-28	Asia	Kazakhstan	Karaganda Region	Karaganda	49.802778	73.105556		28572	BA.5.2.56	GRA
EPI_ISL_17453967	hCoV-19/Kazakhstan/NLA-82_22/2022	2022-07-28	Asia	Kazakhstan	Karaganda Region	Karaganda	49.802778	73.105556		29090	BA.5.2	GRA
EPI_ISL_17453966	hCoV-19/Kazakhstan/NLA-81_22/2022	2022-07-28	Asia	Kazakhstan	Karaganda Region	Karaganda	49.802778	73.105556		29099	BA.5.2	GRA
EPI_ISL_17453965	hCoV-19/Kazakhstan/NLA-80_22/2022	2022-07-28	Asia	Kazakhstan	Karaganda Region	Karaganda	49.802778	73.105556		28715	BA.5.2	GRA
EPI_ISL_17453964	hCoV-19/Kazakhstan/NLA-79_22/2022	2022-07-27	Asia	Kazakhstan	Karaganda Region	Karaganda	49.802778	73.105556		28572	BA.5.2.22	GRA
EPI_ISL_17453963	hCoV-19/Kazakhstan/NLA-78_22/2022	2022-07-27	Asia	Kazakhstan	Akmola Region	Kokshetau	53.283333	69.383333		28835	BA.5.2	GRA
EPI_ISL_17453962	hCoV-19/Kazakhstan/NLA-77_22/2022	2022-07-27	Asia	Kazakhstan	Akmola Region	Kokshetau	53.283333	69.383333		28572	BA.5.2	GRA
EPI_ISL_17453961	hCoV-19/Kazakhstan/NLA-76_22/2022	2022-07-27	Asia	Kazakhstan	Akmola Region	Kokshetau	53.283333	69.383333		28822	BA.5.2.44	GRA
EPI_ISL_17453960	hCoV-19/Kazakhstan/NLA-75_22/2022	2022-07-27	Asia	Kazakhstan	Akmola Region	Kokshetau	53.283333	69.383333	Stepnogorsk	28590	BA.5.2	GRA
EPI_ISL_17453959	hCoV-19/Kazakhstan/NLA-74_22/2022	2022-07-27	Asia	Kazakhstan	Akmola Region	Kokshetau	53.283333	69.383333	Stepnogorsk	28926	BA.5.2	GRA
EPI_ISL_17453958	hCoV-19/Kazakhstan/NLA-73_22/2022	2022-07-27	Asia	Kazakhstan	Akmola Region	Kokshetau	53.283333	69.383333	Stepnogorsk	28756	BA.5.2	GRA
EPI_ISL_17453957	hCoV-19/Kazakhstan/NLA-72_22/2022	2022-07-27	Asia	Kazakhstan	Akmola Region	Kokshetau	53.283333	69.383333	Stepnogorsk	28676	BA.5.2	GRA
EPI_ISL_17453956	hCoV-19/Kazakhstan/NLA-71_22/2022	2022-07-27	Asia	Kazakhstan	Akmola Region	Kokshetau	53.283333	69.383333	Stepnogorsk	28782	BA.5.2	GRA
EPI_ISL_17453955	hCoV-19/Kazakhstan/NLA-69_22/2022	2022-07-27	Asia	Kazakhstan	Akmola Region	Kokshetau	53.283333	69.383333	Stepnogorsk	28757	BA.5.2.56	GRA
EPI_ISL_17453954	hCoV-19/Kazakhstan/NLA-68_22/2022	2022-07-27	Asia	Kazakhstan	Akmola Region	Kokshetau	53.283333	69.383333	Stepnogorsk	28893	BA.5.2	GRA
EPI_ISL_17453953	hCoV-19/Kazakhstan/NLA-67_22/2022	2022-07-27	Asia	Kazakhstan	Akmola Region	Kokshetau	53.283333	69.383333	Stepnogorsk	28572	BA.5.1	GRA
EPI_ISL_17453952	hCoV-19/Kazakhstan/NLA-66_22/2022	2022-07-27	Asia	Kazakhstan	Akmola Region	Kokshetau	53.283333	69.383333		28572	BA.5.2	GRA
EPI_ISL_17453951	hCoV-19/Kazakhstan/NLA-65_22/2022	2022-07-27	Asia	Kazakhstan	Akmola Region	Kokshetau	53.283333	69.383333		28572	BA.5.2	GRA
EPI_ISL_17453950	hCoV-19/Kazakhstan/NLA-64_22/2022	2022-07-27	Asia	Kazakhstan	Akmola Region	Kokshetau	53.283333	69.383333	Stepnogorsk	28782	BA.5.2	GRA
EPI_ISL_17453949	hCoV-19/Kazakhstan/NLA-63_22/2022	2022-07-27	Asia	Kazakhstan	Akmola Region	Kokshetau	53.283333	69.383333	Stepnogorsk	29071	BA.5.2	GRA
EPI_ISL_17453948	hCoV-19/Kazakhstan/NLA-62_22/2022	2022-07-27	Asia	Kazakhstan	Akmola Region	Kokshetau	53.283333	69.383333	Stepnogorsk	28767	BA.5.2.1	GRA
EPI_ISL_17453947	hCoV-19/Kazakhstan/NLA-60_22/2022	2022-07-27	Asia	Kazakhstan	Akmola Region	Kokshetau	53.283333	69.383333	Stepnogorsk	28602	BA.5.2	GRA
EPI_ISL_17453946	hCoV-19/Kazakhstan/NLA-59_22/2022	2022-07-27	Asia	Kazakhstan	Astana	Astana	51.147222	71.422222		28855	BA.5.2	GRA
EPI_ISL_17453945	hCoV-19/Kazakhstan/NLA-57_22/2022	2022-07-27	Asia	Kazakhstan	Astana	Astana	51.147222	71.422222		28822	BA.5.2	GRA
EPI_ISL_17453944	hCoV-19/Kazakhstan/NLA-56_22/2022	2022-07-27	Asia	Kazakhstan	Astana	Astana	51.147222	71.422222		28572	BA.5.2	GRA
EPI_ISL_17453943	hCoV-19/Kazakhstan/NLA-55_22/2022	2022-07-26	Asia	Kazakhstan	Astana	Astana	51.147222	71.422222		28756	BA.5.2	GRA
EPI_ISL_17453942	hCoV-19/Kazakhstan/NLA-54_22/2022	2022-07-26	Asia	Kazakhstan	Astana	Astana	51.147222	71.422222		28907	BA.5.2	GRA
EPI_ISL_17453941	hCoV-19/Kazakhstan/NLA-52_22/2022	2022-07-26	Asia	Kazakhstan	Astana	Astana	51.147222	71.422222		28878	BA.5.2	GRA
EPI_ISL_17453940	hCoV-19/Kazakhstan/NLA-51_22/2022	2022-07-26	Asia	Kazakhstan	Astana	Astana	51.147222	71.422222		29099	BA.5.2	GRA
EPI_ISL_17453939	hCoV-19/Kazakhstan/NLA-50_22/2022	2022-07-21	Asia	Kazakhstan	Astana	Astana	51.147222	71.422222		29236	BA.5.2	GRA
EPI_ISL_17453938	hCoV-19/Kazakhstan/NLA-49_22/2022	2022-07-26	Asia	Kazakhstan	Astana	Astana	51.147222	71.422222		28745	BE.1.1	GRA
EPI_ISL_17453937	hCoV-19/Kazakhstan/NLA-48_22/2022	2022-07-26	Asia	Kazakhstan	Astana	Astana	51.147222	71.422222		29216	BA.5.2	GRA
EPI_ISL_17453936	hCoV-19/Kazakhstan/NLA-47_22/2022	2022-07-26	Asia	Kazakhstan	Astana	Astana	51.147222	71.422222		28572	BA.5.2	GRA
EPI_ISL_17453935	hCoV-19/Kazakhstan/NLA-46_22/2022	2022-07-26	Asia	Kazakhstan	Astana	Astana	51.147222	71.422222		28719	BA.5.2	GRA
EPI_ISL_17453934	hCoV-19/Kazakhstan/NLA-45_22/2022	2022-07-26	Asia	Kazakhstan	Astana	Astana	51.147222	71.422222		28748	BA.5.2	GRA
EPI_ISL_17453933	hCoV-19/Kazakhstan/NLA-44_22/2022	2022-07-26	Asia	Kazakhstan	Astana	Astana	51.147222	71.422222		28756	BA.5.2.56	GRA
EPI_ISL_17453932	hCoV-19/Kazakhstan/NLA-43_22/2022	2022-07-26	Asia	Kazakhstan	Astana	Astana	51.147222	71.422222		28756	BA.5.2	GRA
EPI_ISL_17453931	hCoV-19/Kazakhstan/NLA-42_22/2022	2022-07-26	Asia	Kazakhstan	Astana	Astana	51.147222	71.422222		28572	BA.5.2	GRA
EPI_ISL_17453930	hCoV-19/Kazakhstan/NLA-41_22/2022	2022-07-26	Asia	Kazakhstan	Astana	Astana	51.147222	71.422222		28811	BA.5.2	GRA
EPI_ISL_17453929	hCoV-19/Kazakhstan/NLA-40_22/2022	2022-07-26	Asia	Kazakhstan	Astana	Astana	51.147222	71.422222		28871	BA.5.2	GRA
EPI_ISL_17453928	hCoV-19/Kazakhstan/NLA-39_22/2022	2022-07-26	Asia	Kazakhstan	Astana	Astana	51.147222	71.422222		28756	BA.5.2	GRA
EPI_ISL_17453927	hCoV-19/Kazakhstan/NLA-38_22/2022	2022-07-25	Asia	Kazakhstan	Astana	Astana	51.147222	71.422222		28782	BA.5.2	GRA
EPI_ISL_17453926	hCoV-19/Kazakhstan/NLA-37_22/2022	2022-07-25	Asia	Kazakhstan	Astana	Astana	51.147222	71.422222		29240	BA.5.2	GRA
EPI_ISL_17453925	hCoV-19/Kazakhstan/NLA-34_22/2022	2022-07-25	Asia	Kazakhstan	Astana	Astana	51.147222	71.422222		29099	BA.5.2	GRA
EPI_ISL_17453924	hCoV-19/Kazakhstan/NLA-33_22/2022	2022-07-25	Asia	Kazakhstan	Astana	Astana	51.147222	71.422222		29073	BA.5.2	GRA
EPI_ISL_17453923	hCoV-19/Kazakhstan/NLA-32_22/2022	2022-07-25	Asia	Kazakhstan	Astana	Astana	51.147222	71.422222		28677	BA.5.2	GRA
EPI_ISL_17453922	hCoV-19/Kazakhstan/NLA-31_22/2022	2022-07-25	Asia	Kazakhstan	Astana	Astana	51.147222	71.422222		28572	BA.5.2	GRA
EPI_ISL_17453921	hCoV-19/Kazakhstan/NLA-30_22/2022	2022-07-25	Asia	Kazakhstan	Astana	Astana	51.147222	71.422222		28572	BA.5.1.30	GRA
EPI_ISL_17453920	hCoV-19/Kazakhstan/NLA-29_22/2022	2022-07-25	Asia	Kazakhstan	Astana	Astana	51.147222	71.422222		28554	BF.6	GRA
EPI_ISL_17453919	hCoV-19/Kazakhstan/NLA-28_22/2022	2022-07-25	Asia	Kazakhstan	Astana	Astana	51.147222	71.422222		28587	BA.5.2.56	GRA
EPI_ISL_17453918	hCoV-19/Kazakhstan/NLA-27_22/2022	2022-07-25	Asia	Kazakhstan	Astana	Astana	51.147222	71.422222		29099	BA.5.2	GRA
EPI_ISL_17453917	hCoV-19/Kazakhstan/NLA-26_22/2022	2022-07-25	Asia	Kazakhstan	Astana	Astana	51.147222	71.422222		29308	BA.5.2	GRA
EPI_ISL_17453916	hCoV-19/Kazakhstan/NLA-25_22/2022	2022-07-25	Asia	Kazakhstan	Astana	Astana	51.147222	71.422222		29110	BA.5.2	GRA
EPI_ISL_17453915	hCoV-19/Kazakhstan/NLA-24_22/2022	2022-07-25	Asia	Kazakhstan	Astana	Astana	51.147222	71.422222		28750	BA.5.2	GRA
EPI_ISL_17453914	hCoV-19/Kazakhstan/NLA-23_22/2022	2022-07-25	Asia	Kazakhstan	Astana	Astana	51.147222	71.422222		28843	BA.5.2	GRA
EPI_ISL_17453913	hCoV-19/Kazakhstan/NLA-22_22/2022	2022-07-25	Asia	Kazakhstan	Astana	Astana	51.147222	71.422222		28553	BA.5.2.18	GRA
EPI_ISL_17453912	hCoV-19/Kazakhstan/NLA-21_22/2022	2022-07-25	Asia	Kazakhstan	Astana	Astana	51.147222	71.422222		28822	BA.5.2	GRA
EPI_ISL_17453911	hCoV-19/Kazakhstan/NLA-20_22/2022	2022-07-25	Asia	Kazakhstan	Astana	Astana	51.147222	71.422222		28572	BF.6	GRA
EPI_ISL_17453910	hCoV-19/Kazakhstan/NLA-19_22/2022	2022-07-25	Asia	Kazakhstan	Astana	Astana	51.147222	71.422222		28679	BA.5.2	GRA
EPI_ISL_17453909	hCoV-19/Kazakhstan/NLA-18_22/2022	2022-07-23	Asia	Kazakhstan	Astana	Astana	51.147222	71.422222		28782	BA.4	GRA
EPI_ISL_17453908	hCoV-19/Kazakhstan/NLA-17_22/2022	2022-07-23	Asia	Kazakhstan	Astana	Astana	51.147222	71.422222		28820	BA.5.2	GRA
EPI_ISL_17453907	hCoV-19/Kazakhstan/NLA-16_22/2022	2022-07-23	Asia	Kazakhstan	Astana	Astana	51.147222	71.422222		28679	BA.5.2.32	GRA
EPI_ISL_17453906	hCoV-19/Kazakhstan/NLA-15_22/2022	2022-07-23	Asia	Kazakhstan	Astana	Astana	51.147222	71.422222		28828	BA.5.2	GRA
EPI_ISL_17453905	hCoV-19/Kazakhstan/NLA-14_22/2022	2022-07-22	Asia	Kazakhstan	Astana	Astana	51.147222	71.422222		29120	BA.5.2	GRA
EPI_ISL_17453904	hCoV-19/Kazakhstan/NLA-13_22/2022	2022-07-22	Asia	Kazakhstan	Astana	Astana	51.147222	71.422222		29311	BA.5.2	GRA
EPI_ISL_17453903	hCoV-19/Kazakhstan/NLA-12_22/2022	2022-07-22	Asia	Kazakhstan	Astana	Astana	51.147222	71.422222		28929	BF.1	GRA
EPI_ISL_17453902	hCoV-19/Kazakhstan/NLA-11_22/2022	2022-07-22	Asia	Kazakhstan	Astana	Astana	51.147222	71.422222		29245	BA.5.2	GRA
EPI_ISL_17453901	hCoV-19/Kazakhstan/NLA-10_22/2022	2022-07-22	Asia	Kazakhstan	Astana	Astana	51.147222	71.422222		28676	BA.5.2	GRA
EPI_ISL_17453900	hCoV-19/Kazakhstan/NLA-09_22/2022	2022-07-22	Asia	Kazakhstan	Astana	Astana	51.147222	71.422222		29075	BA.5.2.20	GRA
EPI_ISL_17453899	hCoV-19/Kazakhstan/NLA-08_22/2022	2022-07-22	Asia	Kazakhstan	Astana	Astana	51.147222	71.422222		29228	BA.5.2	GRA
EPI_ISL_17453898	hCoV-19/Kazakhstan/NLA-07_22/2022	2022-07-22	Asia	Kazakhstan	Astana	Astana	51.147222	71.422222		29099	BA.5.2	GRA
EPI_ISL_17453897	hCoV-19/Kazakhstan/NLA-06_22/2022	2022-07-22	Asia	Kazakhstan	Astana	Astana	51.147222	71.422222		28764	BA.5.2	GRA
EPI_ISL_17453896	hCoV-19/Kazakhstan/NLA-05_22/2022	2022-07-22	Asia	Kazakhstan	Astana	Astana	51.147222	71.422222		29182	BA.5.2	GRA
EPI_ISL_17453895	hCoV-19/Kazakhstan/NLA-04_22/2022	2022-07-22	Asia	Kazakhstan	Astana	Astana	51.147222	71.422222		29319	XAW	GRA
EPI_ISL_17453894	hCoV-19/Kazakhstan/NLA-03_22/2022	2022-07-22	Asia	Kazakhstan	Astana	Astana	51.147222	71.422222		29236	BA.4.6	GRA
EPI_ISL_17453893	hCoV-19/Kazakhstan/NLA-02_22/2022	2022-07-22	Asia	Kazakhstan	Astana	Astana	51.147222	71.422222		28995	BA.5.2.1	GRA
EPI_ISL_17453892	hCoV-19/Kazakhstan/NLA-01_22/2022	2022-07-22	Asia	Kazakhstan	Astana	Astana	51.147222	71.422222		28957	BA.5.2	GRA
EPI_ISL_17453891	hCoV-19/Kazakhstan/NLA-95_21/2022	2022-07-20	Asia	Kazakhstan	Astana	Astana	51.147222	71.422222		29080	BA.5.2	GRA
EPI_ISL_17453890	hCoV-19/Kazakhstan/NLA-94_21/2022	2022-07-20	Asia	Kazakhstan	Astana	Astana	51.147222	71.422222		29099	BA.5.2.32	GRA
EPI_ISL_17453889	hCoV-19/Kazakhstan/NLA-92_21/2022	2022-07-20	Asia	Kazakhstan	Astana	Astana	51.147222	71.422222		28726	BA.5.2	GRA
EPI_ISL_17453888	hCoV-19/Kazakhstan/NLA-91_21/2022	2022-07-20	Asia	Kazakhstan	Astana	Astana	51.147222	71.422222		28858	BA.5.2	GRA
EPI_ISL_17453887	hCoV-19/Kazakhstan/NLA-90_21/2022	2022-07-20	Asia	Kazakhstan	Astana	Astana	51.147222	71.422222		29099	BA.5.2	GRA
EPI_ISL_17453886	hCoV-19/Kazakhstan/NLA-88_21/2022	2022-07-20	Asia	Kazakhstan	Astana	Astana	51.147222	71.422222		29099	BA.5.2	GRA
EPI_ISL_17453885	hCoV-19/Kazakhstan/NLA-87_21/2022	2022-07-20	Asia	Kazakhstan	Astana	Astana	51.147222	71.422222		29099	BA.5.2	GRA
EPI_ISL_17453884	hCoV-19/Kazakhstan/NLA-84_21/2022	2022-07-19	Asia	Kazakhstan	Astana	Astana	51.147222	71.422222		29216	BA.5.2	GRA
EPI_ISL_17453883	hCoV-19/Kazakhstan/NLA-83_21/2022	2022-07-19	Asia	Kazakhstan	Astana	Astana	51.147222	71.422222		29099	BA.5.2	GRA
EPI_ISL_17453882	hCoV-19/Kazakhstan/NLA-82_21/2022	2022-07-19	Asia	Kazakhstan	Astana	Astana	51.147222	71.422222		28706	BA.5.2	GRA
EPI_ISL_17453881	hCoV-19/Kazakhstan/NLA-76_21/2022	2022-07-19	Asia	Kazakhstan	Astana	Astana	51.147222	71.422222		28863	BA.5.2	GRA
EPI_ISL_17453880	hCoV-19/Kazakhstan/NLA-74_21/2022	2022-07-19	Asia	Kazakhstan	Astana	Astana	51.147222	71.422222		28529	BA.5.2	GRA
EPI_ISL_17453879	hCoV-19/Kazakhstan/NLA-73_21/2022	2022-07-19	Asia	Kazakhstan	Astana	Astana	51.147222	71.422222		29222	BA.5.2.20	GRA
EPI_ISL_17453878	hCoV-19/Kazakhstan/NLA-72_21/2022	2022-07-18	Asia	Kazakhstan	Astana	Astana	51.147222	71.422222		28897	BA.5.2.32	GRA
EPI_ISL_17453877	hCoV-19/Kazakhstan/NLA-70_21/2022	2022-07-18	Asia	Kazakhstan	Astana	Astana	51.147222	71.422222		28658	BA.5.2.32	GRA
EPI_ISL_17453876	hCoV-19/Kazakhstan/NLA-69_21/2022	2022-07-18	Asia	Kazakhstan	Astana	Astana	51.147222	71.422222		29140	BA.5.2	GRA
EPI_ISL_17453875	hCoV-19/Kazakhstan/NLA-68_21/2022	2022-07-18	Asia	Kazakhstan	Astana	Astana	51.147222	71.422222		28928	BA.5.2	GRA
EPI_ISL_17453874	hCoV-19/Kazakhstan/NLA-67_21/2022	2022-07-18	Asia	Kazakhstan	Astana	Astana	51.147222	71.422222		28572	BA.5.2	GRA
EPI_ISL_17453873	hCoV-19/Kazakhstan/NLA-65_21/2022	2022-07-18	Asia	Kazakhstan	Astana	Astana	51.147222	71.422222		29099	BA.5.2	GRA
EPI_ISL_17453872	hCoV-19/Kazakhstan/NLA-64_21/2022	2022-07-18	Asia	Kazakhstan	Astana	Astana	51.147222	71.422222		28797	BA.5.2.44	GRA
EPI_ISL_17453871	hCoV-19/Kazakhstan/NLA-63_21/2022	2022-07-18	Asia	Kazakhstan	Astana	Astana	51.147222	71.422222		28681	BA.2.79	GRA
EPI_ISL_17453870	hCoV-19/Kazakhstan/NLA-62_21/2022	2022-07-16	Asia	Kazakhstan	Astana	Astana	51.147222	71.422222		28495	BA.5.2.1	GRA
EPI_ISL_17453869	hCoV-19/Kazakhstan/NLA-61_21/2022	2022-07-16	Asia	Kazakhstan	Astana	Astana	51.147222	71.422222		28672	BA.5.2	GRA
EPI_ISL_17453868	hCoV-19/Kazakhstan/NLA-60_21/2022	2022-07-16	Asia	Kazakhstan	Astana	Astana	51.147222	71.422222		28730	BA.5.2	GRA
EPI_ISL_17453867	hCoV-19/Kazakhstan/NLA-58_21/2022	2022-07-16	Asia	Kazakhstan	Astana	Astana	51.147222	71.422222		28741	BA.5.2	GRA
EPI_ISL_17453866	hCoV-19/Kazakhstan/NLA-57_21/2022	2022-07-16	Asia	Kazakhstan	Astana	Astana	51.147222	71.422222		28884	BF.31	GRA
EPI_ISL_17453865	hCoV-19/Kazakhstan/NLA-55_21/2022	2022-07-15	Asia	Kazakhstan	Astana	Astana	51.147222	71.422222		28735	BF.5	GRA
EPI_ISL_17453864	hCoV-19/Kazakhstan/NLA-54_21/2022	2022-07-15	Asia	Kazakhstan	Astana	Astana	51.147222	71.422222		28501	BA.5.5	GRA
EPI_ISL_17453863	hCoV-19/Kazakhstan/NLA-53_21/2022	2022-07-15	Asia	Kazakhstan	Astana	Astana	51.147222	71.422222		28745	BA.5.2	GRA
EPI_ISL_17453862	hCoV-19/Kazakhstan/NLA-52_21/2022	2022-07-15	Asia	Kazakhstan	Astana	Astana	51.147222	71.422222		28572	BA.5.1.22	GRA
EPI_ISL_17453861	hCoV-19/Kazakhstan/NLA-51_21/2022	2022-07-15	Asia	Kazakhstan	Astana	Astana	51.147222	71.422222		29099	BA.5.2	GRA
EPI_ISL_17453860	hCoV-19/Kazakhstan/NLA-50_21/2022	2022-07-15	Asia	Kazakhstan	Astana	Astana	51.147222	71.422222		28572	BA.5.2	GRA
EPI_ISL_17453859	hCoV-19/Kazakhstan/NLA-47_21/2022	2022-07-04	Asia	Kazakhstan	Astana	Astana	51.147222	71.422222		28567	BA.5.2	GRA
EPI_ISL_17453858	hCoV-19/Kazakhstan/NLA-46_21/2022	2022-07-04	Asia	Kazakhstan	Astana	Astana	51.147222	71.422222		28578	BA.2.12.1	GRA
EPI_ISL_17453857	hCoV-19/Kazakhstan/NLA-45_21/2022	2022-01-07	Asia	Kazakhstan	Astana	Astana	51.147222	71.422222		28793	BA.5.2	GRA
EPI_ISL_17453856	hCoV-19/Kazakhstan/NLA-44_21/2022	2022-07-14	Asia	Kazakhstan	Astana	Astana	51.147222	71.422222		29099	BA.5.2	GRA
EPI_ISL_17453855	hCoV-19/Kazakhstan/NLA-43_21/2022	2022-07-14	Asia	Kazakhstan	Astana	Astana	51.147222	71.422222		28727	BA.5.2	GRA
EPI_ISL_17453854	hCoV-19/Kazakhstan/NLA-40_21/2022	2022-07-14	Asia	Kazakhstan	Astana	Astana	51.147222	71.422222		28572	BA.5.2	GRA
EPI_ISL_17453853	hCoV-19/Kazakhstan/NLA-38_21/2022	2022-07-14	Asia	Kazakhstan	Astana	Astana	51.147222	71.422222		28744	BA.5.2	GRA
EPI_ISL_17453852	hCoV-19/Kazakhstan/NLA-34_21/2022	2022-07-14	Asia	Kazakhstan	Astana	Astana	51.147222	71.422222		28572	BF.6	GRA
EPI_ISL_17453851	hCoV-19/Kazakhstan/NLA-32_21/2022	2022-07-14	Asia	Kazakhstan	Astana	Astana	51.147222	71.422222		28675	BA.5.1	GRA
EPI_ISL_17453850	hCoV-19/Kazakhstan/NLA-31_21/2022	2022-07-14	Asia	Kazakhstan	Astana	Astana	51.147222	71.422222		28572	BA.5.2	GRA
EPI_ISL_17453849	hCoV-19/Kazakhstan/NLA-30_21/2022	2022-07-14	Asia	Kazakhstan	Astana	Astana	51.147222	71.422222		28698	BA.5.2	GRA
EPI_ISL_17453848	hCoV-19/Kazakhstan/NLA-28_21/2022	2022-07-13	Asia	Kazakhstan	Astana	Astana	51.147222	71.422222		28572	BA.5.2	GRA
EPI_ISL_17453847	hCoV-19/Kazakhstan/NLA-26_21/2022	2022-07-13	Asia	Kazakhstan	Astana	Astana	51.147222	71.422222		28744	BA.5.3.1	GRA
EPI_ISL_17453846	hCoV-19/Kazakhstan/NLA-22_21/2022	2022-07-13	Asia	Kazakhstan	Astana	Astana	51.147222	71.422222		29099	BA.5.2	GRA
EPI_ISL_17453845	hCoV-19/Kazakhstan/NLA-21_21/2022	2022-07-12	Asia	Kazakhstan	Astana	Astana	51.147222	71.422222		28673	BA.5.2	GRA
EPI_ISL_17453844	hCoV-19/Kazakhstan/NLA-20_21/2022	2022-07-12	Asia	Kazakhstan	Astana	Astana	51.147222	71.422222		28720	BA.5.2.1	GRA
EPI_ISL_17453843	hCoV-19/Kazakhstan/NLA-19_21/2022	2022-07-12	Asia	Kazakhstan	Astana	Astana	51.147222	71.422222		28780	BA.5.1	GRA
EPI_ISL_17453842	hCoV-19/Kazakhstan/NLA-18_21/2022	2022-07-12	Asia	Kazakhstan	Astana	Astana	51.147222	71.422222		28793	BA.5.2.1	GRA
EPI_ISL_17453841	hCoV-19/Kazakhstan/NLA-16_21/2022	2022-07-12	Asia	Kazakhstan	Astana	Astana	51.147222	71.422222		28720	BA.5.2	GRA
EPI_ISL_17453840	hCoV-19/Kazakhstan/NLA-14_21/2022	2022-07-12	Asia	Kazakhstan	Astana	Astana	51.147222	71.422222		28746	BA.5.2	GRA
EPI_ISL_17453839	hCoV-19/Kazakhstan/NLA-13_21/2022	2022-07-12	Asia	Kazakhstan	Astana	Astana	51.147222	71.422222		28572	BF.1	GRA
EPI_ISL_17453838	hCoV-19/Kazakhstan/NLA-12_21/2022	2022-07-12	Asia	Kazakhstan	Astana	Astana	51.147222	71.422222		28792	BA.5.1	GRA
EPI_ISL_17453837	hCoV-19/Kazakhstan/NLA-11_21/2022	2022-07-12	Asia	Kazakhstan	Astana	Astana	51.147222	71.422222		28685	BA.5.2	GRA
EPI_ISL_17453836	hCoV-19/Kazakhstan/NLA-08_21/2022	2022-07-11	Asia	Kazakhstan	Astana	Astana	51.147222	71.422222		28908	BA.5.2	GRA
EPI_ISL_17453835	hCoV-19/Kazakhstan/NLA-07_21/2022	2022-07-11	Asia	Kazakhstan	Astana	Astana	51.147222	71.422222		29245	BA.5.2.3	GRA
EPI_ISL_17453834	hCoV-19/Kazakhstan/NLA-02_21/2022	2022-07-08	Asia	Kazakhstan	Astana	Astana	51.147222	71.422222		29099	BA.5.1.22	GRA
EPI_ISL_17453833	hCoV-19/Kazakhstan/NLA-95_20/2022	2022-01-11	Asia	Kazakhstan	Astana	Astana	51.147222	71.422222		29179	BA.1.1	GRA
EPI_ISL_17453832	hCoV-19/Kazakhstan/NLA-93_20/2021	2021-11-08	Asia	Kazakhstan	Astana	Astana	51.147222	71.422222		29290	AY.122	GK
EPI_ISL_17453831	hCoV-19/Kazakhstan/NLA-92_20/2021	2021-11-08	Asia	Kazakhstan	Astana	Astana	51.147222	71.422222		29300	AY.122	GK
EPI_ISL_17453830	hCoV-19/Kazakhstan/NLA-91_20/2021	2021-11-08	Asia	Kazakhstan	Astana	Astana	51.147222	71.422222		29160	AY.122	GK
EPI_ISL_17453829	hCoV-19/Kazakhstan/NLA-90_20/2021	2021-11-08	Asia	Kazakhstan	Astana	Astana	51.147222	71.422222		29456	B.1.617.2	GK
EPI_ISL_17453828	hCoV-19/Kazakhstan/NLA-89_20/2021	2021-11-08	Asia	Kazakhstan	Astana	Astana	51.147222	71.422222		29381	AY.122	GK
EPI_ISL_17453827	hCoV-19/Kazakhstan/NLA-87_20/2021	2021-11-08	Asia	Kazakhstan	Astana	Astana	51.147222	71.422222		29492	AY.122	GK
EPI_ISL_17453826	hCoV-19/Kazakhstan/NLA-86_20/2021	2021-11-08	Asia	Kazakhstan	Astana	Astana	51.147222	71.422222		29474	AY.122	GK
EPI_ISL_17453825	hCoV-19/Kazakhstan/NLA-84_20/2021	2021-11-08	Asia	Kazakhstan	Astana	Astana	51.147222	71.422222		29463	AY.122	GK
EPI_ISL_17453824	hCoV-19/Kazakhstan/NLA-82_20/2021	2021-11-08	Asia	Kazakhstan	Astana	Astana	51.147222	71.422222		29195	AY.122	GK
EPI_ISL_17453823	hCoV-19/Kazakhstan/NLA-81_20/2021	2021-11-08	Asia	Kazakhstan	Astana	Astana	51.147222	71.422222		29476	B.1.617.2	GK
EPI_ISL_17453822	hCoV-19/Kazakhstan/NLA-79_20/2021	2021-11-08	Asia	Kazakhstan	Astana	Astana	51.147222	71.422222		29388	B.1.617.2	GK
EPI_ISL_17453821	hCoV-19/Kazakhstan/NLA-77_20/2021	2021-11-08	Asia	Kazakhstan	Astana	Astana	51.147222	71.422222		29300	AY.122	GK
EPI_ISL_17453820	hCoV-19/Kazakhstan/NLA-76_20/2021	2021-11-08	Asia	Kazakhstan	Astana	Astana	51.147222	71.422222		29336	AY.122	GK
EPI_ISL_17453819	hCoV-19/Kazakhstan/NLA-75_20/2021	2021-11-08	Asia	Kazakhstan	Astana	Astana	51.147222	71.422222		29295	AY.122	GK
EPI_ISL_17453818	hCoV-19/Kazakhstan/NLA-73_20/2021	2021-11-08	Asia	Kazakhstan	Astana	Astana	51.147222	71.422222		29300	AY.122	GK
EPI_ISL_17453817	hCoV-19/Kazakhstan/NLA-72_20/2021	2021-11-08	Asia	Kazakhstan	Astana	Astana	51.147222	71.422222		29374	B.1.617.2	GK
EPI_ISL_17453816	hCoV-19/Kazakhstan/NLA-71_20/2021	2021-11-08	Asia	Kazakhstan	Astana	Astana	51.147222	71.422222		29533	B.1.617.2	GK
EPI_ISL_17453815	hCoV-19/Kazakhstan/NLA-70_20/2021	2021-11-08	Asia	Kazakhstan	Astana	Astana	51.147222	71.422222		29463	AY.122	GK
EPI_ISL_17453814	hCoV-19/Kazakhstan/NLA-69_20/2021	2021-11-08	Asia	Kazakhstan	Astana	Astana	51.147222	71.422222		29175	AY.122	GK
EPI_ISL_17453813	hCoV-19/Kazakhstan/NLA-68_20/2021	2021-11-08	Asia	Kazakhstan	Astana	Astana	51.147222	71.422222		29486	AY.122	GK
EPI_ISL_17453812	hCoV-19/Kazakhstan/NLA-67_20/2021	2021-11-08	Asia	Kazakhstan	Astana	Astana	51.147222	71.422222		29463	AY.122	GK
EPI_ISL_17453811	hCoV-19/Kazakhstan/NLA-66_20/2021	2021-11-08	Asia	Kazakhstan	Astana	Astana	51.147222	71.422222		29533	AY.122	GK
EPI_ISL_17453810	hCoV-19/Kazakhstan/NLA-65_20/2021	2021-11-08	Asia	Kazakhstan	Astana	Astana	51.147222	71.422222		29463	AY.122	GK
EPI_ISL_17453809	hCoV-19/Kazakhstan/NLA-64_20/2021	2021-11-08	Asia	Kazakhstan	Astana	Astana	51.147222	71.422222		29503	AY.122	GK
EPI_ISL_17453808	hCoV-19/Kazakhstan/NLA-63_20/2021	2021-11-08	Asia	Kazakhstan	Astana	Astana	51.147222	71.422222		29523	AY.122	GK
EPI_ISL_17453807	hCoV-19/Kazakhstan/NLA-62_20/2021	2021-11-08	Asia	Kazakhstan	Astana	Astana	51.147222	71.422222		28627	AY.122	GK
EPI_ISL_17453806	hCoV-19/Kazakhstan/NLA-61_20/2021	2021-11-08	Asia	Kazakhstan	Astana	Astana	51.147222	71.422222		29535	AY.122	GK
EPI_ISL_17453805	hCoV-19/Kazakhstan/NLA-60_20/2021	2021-11-08	Asia	Kazakhstan	Astana	Astana	51.147222	71.422222		29535	AY.122	GK
EPI_ISL_17453804	hCoV-19/Kazakhstan/NLA-55_20/2022	2022-07-05	Asia	Kazakhstan	Astana	Astana	51.147222	71.422222		29236	BA.5.2	GRA
EPI_ISL_17453803	hCoV-19/Kazakhstan/NLA-50_20/2022	2022-07-01	Asia	Kazakhstan	Astana	Astana	51.147222	71.422222		28909	BA.5.2	GRA
EPI_ISL_17453802	hCoV-19/Kazakhstan/NLA-95_19/2022	2022-07-03	Asia	Kazakhstan	Astana	Astana	51.147222	71.422222		29039	BA.5.2	GRA
EPI_ISL_17453801	hCoV-19/Kazakhstan/NLA-94_19/2022	2022-07-02	Asia	Kazakhstan	Astana	Astana	51.147222	71.422222		29099	BA.5.2	GRA
EPI_ISL_17453800	hCoV-19/Kazakhstan/NLA-93_19/2022	2022-07-01	Asia	Kazakhstan	Astana	Astana	51.147222	71.422222		29099	BA.5.2	GRA
EPI_ISL_17453799	hCoV-19/Kazakhstan/NLA-92_19/2022	2022-06-30	Asia	Kazakhstan	Astana	Astana	51.147222	71.422222		28929	BE.1.1	GRA
EPI_ISL_17453798	hCoV-19/Kazakhstan/NLA-85_19/2021	2021-11-08	Asia	Kazakhstan	Karaganda Region	Karaganda	49.802778	73.105556		29526	B.1.617.2	GK
EPI_ISL_17453797	hCoV-19/Kazakhstan/NLA-84_19/2021	2021-11-08	Asia	Kazakhstan	Karaganda Region	Karaganda	49.802778	73.105556		29154	B.1.617.2	GK
EPI_ISL_17453796	hCoV-19/Kazakhstan/NLA-83_19/2021	2021-11-08	Asia	Kazakhstan	Karaganda Region	Karaganda	49.802778	73.105556		29405	B.1.617.2	GK
EPI_ISL_17453795	hCoV-19/Kazakhstan/NLA-82_19/2021	2021-11-08	Asia	Kazakhstan	Karaganda Region	Karaganda	49.802778	73.105556		29535	AY.122	GK
EPI_ISL_17453794	hCoV-19/Kazakhstan/NLA-81_19/2021	2021-11-08	Asia	Kazakhstan	Karaganda Region	Karaganda	49.802778	73.105556		29532	AY.122	GK
EPI_ISL_17453793	hCoV-19/Kazakhstan/NLA-80_19/2021	2021-11-08	Asia	Kazakhstan	Karaganda Region	Karaganda	49.802778	73.105556		29490	AY.122	GK
EPI_ISL_17453792	hCoV-19/Kazakhstan/NLA-79_19/2021	2021-11-08	Asia	Kazakhstan	Karaganda Region	Karaganda	49.802778	73.105556		29532	AY.122	GK
EPI_ISL_17453791	hCoV-19/Kazakhstan/NLA-78_19/2021	2021-11-08	Asia	Kazakhstan	Karaganda Region	Karaganda	49.802778	73.105556		29517	B.1.617.2	GK
EPI_ISL_17453790	hCoV-19/Kazakhstan/NLA-77_19/2021	2021-11-08	Asia	Kazakhstan	Karaganda Region	Karaganda	49.802778	73.105556		29421	AY.122	GK
EPI_ISL_17453789	hCoV-19/Kazakhstan/NLA-76_19/2021	2021-11-08	Asia	Kazakhstan	Karaganda Region	Karaganda	49.802778	73.105556		29498	AY.122	GK
EPI_ISL_17453788	hCoV-19/Kazakhstan/NLA-75_19/2021	2021-11-08	Asia	Kazakhstan	Karaganda Region	Karaganda	49.802778	73.105556		29511	B.1.617.2	GK
EPI_ISL_17453787	hCoV-19/Kazakhstan/NLA-72_19/2021	2021-11-08	Asia	Kazakhstan	Karaganda Region	Karaganda	49.802778	73.105556		29490	B.1.617.2	GK
EPI_ISL_17453786	hCoV-19/Kazakhstan/NLA-71_19/2021	2021-11-08	Asia	Kazakhstan	Karaganda Region	Karaganda	49.802778	73.105556		29492	AY.122	GK
EPI_ISL_17453785	hCoV-19/Kazakhstan/NLA-65_19/2021	2021-11-08	Asia	Kazakhstan	Karaganda Region	Karaganda	49.802778	73.105556		29518	AY.122	GK
EPI_ISL_17453784	hCoV-19/Kazakhstan/NLA-63_19/2021	2021-11-08	Asia	Kazakhstan	Karaganda Region	Karaganda	49.802778	73.105556		29514	AY.122	GK
EPI_ISL_17453783	hCoV-19/Kazakhstan/NLA-57_19/2021	2021-11-08	Asia	Kazakhstan	Karaganda Region	Karaganda	49.802778	73.105556		29511	AY.122	GK
EPI_ISL_17453782	hCoV-19/Kazakhstan/NLA-56_19/2021	2021-11-08	Asia	Kazakhstan	Karaganda Region	Karaganda	49.802778	73.105556		29512	AY.122	GK
EPI_ISL_17453781	hCoV-19/Kazakhstan/NLA-55_19/2021	2021-11-08	Asia	Kazakhstan	Karaganda Region	Karaganda	49.802778	73.105556		29485	B.1.617.2	GK
EPI_ISL_17453780	hCoV-19/Kazakhstan/NLA-52_19/2021	2021-11-08	Asia	Kazakhstan	Karaganda Region	Karaganda	49.802778	73.105556		29503	AY.122	GK
EPI_ISL_17453779	hCoV-19/Kazakhstan/NLA-51_19/2021	2021-11-08	Asia	Kazakhstan	Karaganda Region	Karaganda	49.802778	73.105556		29526	AY.122	GK
EPI_ISL_17453778	hCoV-19/Kazakhstan/NLA-50_19/2021	2021-11-08	Asia	Kazakhstan	Karaganda Region	Karaganda	49.802778	73.105556		29533	AY.122	GK
EPI_ISL_17453777	hCoV-19/Kazakhstan/NLA-46_19/2021	2021-11-08	Asia	Kazakhstan	Karaganda Region	Karaganda	49.802778	73.105556		29481	B.1.617.2	GK
EPI_ISL_17453776	hCoV-19/Kazakhstan/NLA-33_19/2021	2021-11-08	Asia	Kazakhstan	Akmola Region	Kokshetau	53.283333	69.383333		29512	AY.122	GK
EPI_ISL_17453775	hCoV-19/Kazakhstan/NLA-30_19/2021	2021-11-08	Asia	Kazakhstan	Akmola Region	Kokshetau	53.283333	69.383333		29503	B.1.617.2	GK
EPI_ISL_17453774	hCoV-19/Kazakhstan/NLA-25_19/2021	2021-11-08	Asia	Kazakhstan	Akmola Region	Kokshetau	53.283333	69.383333	Stepnogorsk	29533	AY.122	GK
EPI_ISL_17453773	hCoV-19/Kazakhstan/NLA-22_19/2021	2021-11-08	Asia	Kazakhstan	Akmola Region	Kokshetau	53.283333	69.383333	Stepnogorsk	29518	AY.122	GK
EPI_ISL_17453772	hCoV-19/Kazakhstan/NLA-21_19/2021	2021-11-08	Asia	Kazakhstan	Akmola Region	Kokshetau	53.283333	69.383333	Stepnogorsk	29525	AY.122	GK
EPI_ISL_17453771	hCoV-19/Kazakhstan/NLA-17_19/2021	2021-11-08	Asia	Kazakhstan	Akmola Region	Kokshetau	53.283333	69.383333	Stepnogorsk	29532	AY.122	GK
EPI_ISL_17453770	hCoV-19/Kazakhstan/NLA-13_19/2021	2021-11-08	Asia	Kazakhstan	Akmola Region	Kokshetau	53.283333	69.383333	Stepnogorsk	29543	B.1.617.2	GK
EPI_ISL_17453769	hCoV-19/Kazakhstan/NLA-09_19/2021	2021-11-08	Asia	Kazakhstan	Akmola Region	Kokshetau	53.283333	69.383333	Stepnogorsk	29541	AY.122	GK
EPI_ISL_17453768	hCoV-19/Kazakhstan/NLA-04_19/2022	2022-07-03	Asia	Kazakhstan	Astana	Astana	51.147222	71.422222		28912	BA.5.1	GRA
EPI_ISL_17453767	hCoV-19/Kazakhstan/NLA-03_19/2022	2022-07-03	Asia	Kazakhstan	Astana	Astana	51.147222	71.422222		28988	BA.5.1	GRA
EPI_ISL_17453766	hCoV-19/Kazakhstan/NLA-02_19/2022	2022-07-03	Asia	Kazakhstan	Astana	Astana	51.147222	71.422222		28936	BA.5.2.1	GRA
EPI_ISL_17096639	hCoV-19/Kazakhstan/NLA-15-35-MN908947-3/2022	2022-08-15	Asia	Kazakhstan	Astana	Astana	51.147222	71.422222		29099	BA.5.2	GRA
EPI_ISL_17096637	hCoV-19/Kazakhstan/NLA-28-35-MN908947-3/2022	2022-08-15	Asia	Kazakhstan	Astana	Astana	51.147222	71.422222		29271	BA.5.6	GRA
EPI_ISL_17096636	hCoV-19/Kazakhstan/NLA-48-35-MN908947-3/2022	2022-08-15	Asia	Kazakhstan	Astana	Astana	51.147222	71.422222		29099	BA.5.2	GRA
EPI_ISL_17096635	hCoV-19/Kazakhstan/NLA-72-35-MN908947-3/2022	2022-08-05	Asia	Kazakhstan	Astana	Astana	51.147222	71.422222		28710	BA.5.2	GRA
EPI_ISL_17096634	hCoV-19/Kazakhstan/NLA-84-35-MN908947-3/2022	2022-07-26	Asia	Kazakhstan	Astana	Astana	51.147222	71.422222		29245	BA.5.2	GRA
EPI_ISL_17096633	hCoV-19/Kazakhstan/NLA-46-35-MN908947-3/2022	2022-08-15	Asia	Kazakhstan	Astana	Astana	51.147222	71.422222		29245	BA.5.2	GRA
EPI_ISL_17096630	hCoV-19/Kazakhstan/NLA-69-35-MN908947-3/2022	2022-08-05	Asia	Kazakhstan	Astana	Astana	51.147222	71.422222		28572	BA.5.2	GRA
EPI_ISL_17096629	hCoV-19/Kazakhstan/NLA-35-35-MN908947-3/2022	2022-08-15	Asia	Kazakhstan	Astana	Astana	51.147222	71.422222		29099	BA.5.6	GRA
EPI_ISL_17096628	hCoV-19/Kazakhstan/NLA-90-35-MN908947-3/2022	2022-08-01	Asia	Kazakhstan	Astana	Astana	51.147222	71.422222		29120	BA.5.6.4	GRA
EPI_ISL_17096626	hCoV-19/Kazakhstan/NLA-14-35-MN908947-3/2022	2022-08-15	Asia	Kazakhstan	Astana	Astana	51.147222	71.422222		29099	BA.5.2	GRA
EPI_ISL_17096625	hCoV-19/Kazakhstan/NLA-50-35-MN908947-3/2022	2022-08-23	Asia	Kazakhstan	Astana	Astana	51.147222	71.422222		29245	BA.5.2.32	GRA
EPI_ISL_17096624	hCoV-19/Kazakhstan/NLA-41-35-MN908947-3/2022	2022-08-15	Asia	Kazakhstan	Astana	Astana	51.147222	71.422222		29143	BA.5.2	GRA
EPI_ISL_17096622	hCoV-19/Kazakhstan/NLA-26-35-MN908947-3/2022	2022-08-15	Asia	Kazakhstan	Astana	Astana	51.147222	71.422222		28843	BA.5.2	GRA
EPI_ISL_17096620	hCoV-19/Kazakhstan/NLA-95-35-MN908947-3/2022	2022-08-01	Asia	Kazakhstan	Astana	Astana	51.147222	71.422222		29099	BF.5	GRA
EPI_ISL_17096619	hCoV-19/Kazakhstan/NLA-91-35-MN908947-3/2022	2022-08-01	Asia	Kazakhstan	Astana	Astana	51.147222	71.422222		29120	BA.5.2	GRA
EPI_ISL_17096618	hCoV-19/Kazakhstan/NLA-42-35-MN908947-3/2022	2022-08-15	Asia	Kazakhstan	Astana	Astana	51.147222	71.422222		28900	BA.5.6	GRA
EPI_ISL_17096617	hCoV-19/Kazakhstan/NLA-04-35-MN908947-3/2022	2022-08-15	Asia	Kazakhstan	Astana	Astana	51.147222	71.422222		28572	BA.5.2	GRA
EPI_ISL_17096616	hCoV-19/Kazakhstan/NLA-62-35-MN908947-3/2022	2022-08-05	Asia	Kazakhstan	Astana	Astana	51.147222	71.422222		28712	BA.5.2	GRA
EPI_ISL_17096615	hCoV-19/Kazakhstan/NLA-44-35-MN908947-3/2022	2022-08-15	Asia	Kazakhstan	Astana	Astana	51.147222	71.422222		28871	BA.5.2	GRA
EPI_ISL_17096614	hCoV-19/Kazakhstan/NLA-09-35-MN908947-3/2022	2022-08-15	Asia	Kazakhstan	Astana	Astana	51.147222	71.422222		29115	BA.5.2	GRA
EPI_ISL_17096613	hCoV-19/Kazakhstan/NLA-05-35-MN908947-3/2022	2022-08-15	Asia	Kazakhstan	Astana	Astana	51.147222	71.422222		29245	BA.5.2.1	GRA
EPI_ISL_17096612	hCoV-19/Kazakhstan/NLA-81-35-MN908947-3/2022	2022-07-26	Asia	Kazakhstan	Astana	Astana	51.147222	71.422222		29098	BA.5.2	GRA
EPI_ISL_17096610	hCoV-19/Kazakhstan/NLA-66-35-MN908947-3/2022	2022-08-05	Asia	Kazakhstan	Astana	Astana	51.147222	71.422222		29083	BA.5.2	GRA
EPI_ISL_17096609	hCoV-19/Kazakhstan/NLA-19-35-MN908947-3/2022	2022-08-15	Asia	Kazakhstan	Astana	Astana	51.147222	71.422222		29236	BA.5.2.1	GRA
EPI_ISL_17096608	hCoV-19/Kazakhstan/NLA-02-35-MN908947-3/2022	2022-08-15	Asia	Kazakhstan	Astana	Astana	51.147222	71.422222		29100	BA.5.2.1	GRA
EPI_ISL_17096607	hCoV-19/Kazakhstan/NLA-07-35-MN908947-3/2022	2022-08-15	Asia	Kazakhstan	Astana	Astana	51.147222	71.422222		29120	BA.5.2	GRA
EPI_ISL_17096605	hCoV-19/Kazakhstan/NLA-93-35-MN908947-3/2022	2022-08-01	Asia	Kazakhstan	Astana	Astana	51.147222	71.422222		29355	BA.5.2	GRA
EPI_ISL_17096604	hCoV-19/Kazakhstan/NLA-40-35-MN908947-3/2022	2022-08-15	Asia	Kazakhstan	Astana	Astana	51.147222	71.422222		29245	BA.5.2	GRA
EPI_ISL_17096601	hCoV-19/Kazakhstan/NLA-68-35-MN908947-3/2022	2022-08-05	Asia	Kazakhstan	Astana	Astana	51.147222	71.422222		29194	BA.5.2	GRA
EPI_ISL_17096600	hCoV-19/Kazakhstan/NLA-27-35-MN908947-3/2022	2022-08-15	Asia	Kazakhstan	Astana	Astana	51.147222	71.422222		29245	BA.5.2	GRA
EPI_ISL_17096599	hCoV-19/Kazakhstan/NLA-20-35-MN908947-3/2022	2022-08-15	Asia	Kazakhstan	Astana	Astana	51.147222	71.422222		29099	BA.5.2	GRA
EPI_ISL_17096598	hCoV-19/Kazakhstan/NLA-13-35-MN908947-3/2022	2022-08-15	Asia	Kazakhstan	Astana	Astana	51.147222	71.422222		29216	BA.5.2	GRA
EPI_ISL_17096597	hCoV-19/Kazakhstan/NLA-37-35-MN908947-3/2022	2022-08-15	Asia	Kazakhstan	Astana	Astana	51.147222	71.422222		28880	BA.5.2	GRA
EPI_ISL_17096596	hCoV-19/Kazakhstan/NLA-51-35-MN908947-3/2022	2022-08-23	Asia	Kazakhstan	Astana	Astana	51.147222	71.422222		29242	BA.5.1	GRA
EPI_ISL_17096595	hCoV-19/Kazakhstan/NLA-65-35-MN908947-3/2022	2022-08-05	Asia	Kazakhstan	Astana	Astana	51.147222	71.422222		28572	BA.5.2	GRA
EPI_ISL_17096594	hCoV-19/Kazakhstan/NLA-43-35-MN908947-3/2022	2022-08-15	Asia	Kazakhstan	Astana	Astana	51.147222	71.422222		28875	BA.5.2.21	GRA
EPI_ISL_17096591	hCoV-19/Kazakhstan/NLA-85-35-MN908947-3/2022	2022-07-26	Asia	Kazakhstan	Astana	Astana	51.147222	71.422222		29099	BA.5.1.4	GRA
EPI_ISL_17096590	hCoV-19/Kazakhstan/NLA-80-35-MN908947-3/2022	2022-07-26	Asia	Kazakhstan	Astana	Astana	51.147222	71.422222		29180	BA.5.2	GRA
EPI_ISL_17096589	hCoV-19/Kazakhstan/NLA-49-35-MN908947-3/2022	2022-08-15	Asia	Kazakhstan	Astana	Astana	51.147222	71.422222		28923	BA.5.2	GRA
EPI_ISL_17096588	hCoV-19/Kazakhstan/NLA-12-35-MN908947-3/2022	2022-08-15	Asia	Kazakhstan	Astana	Astana	51.147222	71.422222		29099	BA.5.2	GRA
EPI_ISL_17096587	hCoV-19/Kazakhstan/NLA-74-35-MN908947-3/2022	2022-08-05	Asia	Kazakhstan	Astana	Astana	51.147222	71.422222		29105	BA.5.2	GRA
EPI_ISL_17096586	hCoV-19/Kazakhstan/NLA-53-35-MN908947-3/2022	2022-08-23	Asia	Kazakhstan	Astana	Astana	51.147222	71.422222		29245	BA.5.2.1	GRA
EPI_ISL_17096585	hCoV-19/Kazakhstan/NLA-25-35-MN908947-3/2022	2022-08-15	Asia	Kazakhstan	Astana	Astana	51.147222	71.422222		29099	BA.5.2	GRA
EPI_ISL_17096584	hCoV-19/Kazakhstan/NLA-22-35-MN908947-3/2022	2022-08-15	Asia	Kazakhstan	Astana	Astana	51.147222	71.422222		28909	BA.5.2	GRA
EPI_ISL_17096583	hCoV-19/Kazakhstan/NLA-38-35-MN908947-3/2022	2022-08-15	Asia	Kazakhstan	Astana	Astana	51.147222	71.422222		29098	BA.5.2	GRA
EPI_ISL_17096582	hCoV-19/Kazakhstan/NLA-78-35-MN908947-3/2022	2022-07-26	Asia	Kazakhstan	Astana	Astana	51.147222	71.422222		29120	BA.5.2	GRA
EPI_ISL_17096581	hCoV-19/Kazakhstan/NLA-34-35-MN908947-3/2022	2022-08-15	Asia	Kazakhstan	Astana	Astana	51.147222	71.422222		29099	BA.5.2	GRA
EPI_ISL_17096580	hCoV-19/Kazakhstan/NLA-54-35-MN908947-3/2022	2022-08-23	Asia	Kazakhstan	Astana	Astana	51.147222	71.422222		29099	BA.5.2	GRA
EPI_ISL_17096579	hCoV-19/Kazakhstan/NLA-57-35-MN908947-3/2022	2022-08-05	Asia	Kazakhstan	Astana	Astana	51.147222	71.422222		29099	BA.5.2	GRA
EPI_ISL_17096578	hCoV-19/Kazakhstan/NLA-88-35-MN908947-3/2022	2022-07-26	Asia	Kazakhstan	Astana	Astana	51.147222	71.422222		28572	BA.5.2	GRA
EPI_ISL_16871866	hCoV-19/Kazakhstan/NU-03_08/2021	2021-08-02	Asia	Kazakhstan	Astana	Astana	51.147222	71.422222		29535	BA.1.1	GRA
EPI_ISL_16871865	hCoV-19/Kazakhstan/NU-18_08/2021	2021-08-02	Asia	Kazakhstan	Astana	Astana	51.147222	71.422222		29538	BA.1.17.2	GRA
EPI_ISL_16871864	hCoV-19/Kazakhstan/NU-19_08/2021	2021-08-02	Asia	Kazakhstan	Astana	Astana	51.147222	71.422222		29544	BA.1.1	GRA
EPI_ISL_16871863	hCoV-19/Kazakhstan/NU-25_08/2021	2021-08-02	Asia	Kazakhstan	Astana	Astana	51.147222	71.422222		29549	BA.1.1	GRA
EPI_ISL_16871862	hCoV-19/Kazakhstan/NU-26_08/2021	2021-08-02	Asia	Kazakhstan	Astana	Astana	51.147222	71.422222		29547	BA.1.1	GRA
EPI_ISL_16871861	hCoV-19/Kazakhstan/NU-85_08/2021	2021-08-02	Asia	Kazakhstan	Astana	Astana	51.147222	71.422222		29560	BA.1.1	GRA
EPI_ISL_16871860	hCoV-19/Kazakhstan/NU-01_10/2021	2021-08-02	Asia	Kazakhstan	Astana	Astana	51.147222	71.422222		29562	BA.1.1	GRA
EPI_ISL_16871859	hCoV-19/Kazakhstan/NU-07_10/2021	2021-08-02	Asia	Kazakhstan	Astana	Astana	51.147222	71.422222		29539	BA.1.1	GRA
EPI_ISL_16871858	hCoV-19/Kazakhstan/NU-09_10/2021	2021-08-02	Asia	Kazakhstan	Astana	Astana	51.147222	71.422222		29547	BA.1.1	GRA
EPI_ISL_16871857	hCoV-19/Kazakhstan/NU-10_10/2021	2021-08-02	Asia	Kazakhstan	Astana	Astana	51.147222	71.422222		29479	BA.1.1	GRA
EPI_ISL_16871856	hCoV-19/Kazakhstan/NU-14_10/2021	2021-08-02	Asia	Kazakhstan	Astana	Astana	51.147222	71.422222		29509	BA.1	GRA
EPI_ISL_16871855	hCoV-19/Kazakhstan/NU-17_10/2021	2021-08-02	Asia	Kazakhstan	Astana	Astana	51.147222	71.422222		29568	BA.1.1	GRA
EPI_ISL_16871854	hCoV-19/Kazakhstan/NU-19_10/2021	2021-08-02	Asia	Kazakhstan	Astana	Astana	51.147222	71.422222		29566	BA.1.1	GRA
EPI_ISL_16871853	hCoV-19/Kazakhstan/NU-20_10/2021	2021-08-02	Asia	Kazakhstan	Astana	Astana	51.147222	71.422222		29547	BA.1.1	GRA
EPI_ISL_16871852	hCoV-19/Kazakhstan/NU-21_10/2021	2021-08-02	Asia	Kazakhstan	Astana	Astana	51.147222	71.422222		29554	BA.1.1	GRA
EPI_ISL_16871851	hCoV-19/Kazakhstan/NU-25_10/2021	2021-08-02	Asia	Kazakhstan	Astana	Astana	51.147222	71.422222		29576	AY.122	GK
EPI_ISL_16871850	hCoV-19/Kazakhstan/NU-26_10/2021	2021-08-02	Asia	Kazakhstan	Astana	Astana	51.147222	71.422222		29552	BA.1.1	GRA
EPI_ISL_16871849	hCoV-19/Kazakhstan/NU-27_10/2021	2021-08-02	Asia	Kazakhstan	Astana	Astana	51.147222	71.422222		29561	BA.1.1	GRA
EPI_ISL_16871848	hCoV-19/Kazakhstan/NU-28_10/2021	2021-08-02	Asia	Kazakhstan	Astana	Astana	51.147222	71.422222		29547	BA.1.1	GRA
EPI_ISL_16871847	hCoV-19/Kazakhstan/NU-29_10/2021	2021-08-03	Asia	Kazakhstan	Astana	Astana	51.147222	71.422222		29552	BA.1.1	GRA
EPI_ISL_16871846	hCoV-19/Kazakhstan/NU-31_10/2021	2021-08-03	Asia	Kazakhstan	Astana	Astana	51.147222	71.422222		29541	BA.1.1	GRA
EPI_ISL_16871845	hCoV-19/Kazakhstan/NU-32_10/2021	2021-08-03	Asia	Kazakhstan	Astana	Astana	51.147222	71.422222		29351	BA.1	GRA
EPI_ISL_16871844	hCoV-19/Kazakhstan/NU-34_10/2021	2021-08-03	Asia	Kazakhstan	Astana	Astana	51.147222	71.422222		29552	BA.1.1	GRA
EPI_ISL_16871843	hCoV-19/Kazakhstan/NU-37_10/2021	2021-08-03	Asia	Kazakhstan	Astana	Astana	51.147222	71.422222		29565	BA.1.1	GRA
EPI_ISL_16871842	hCoV-19/Kazakhstan/NU-39_10/2021	2021-08-03	Asia	Kazakhstan	Astana	Astana	51.147222	71.422222		29558	BA.1.1	GRA
EPI_ISL_16871841	hCoV-19/Kazakhstan/NU-40_10/2021	2021-08-03	Asia	Kazakhstan	Astana	Astana	51.147222	71.422222		29547	BA.1.1	GRA
EPI_ISL_16871840	hCoV-19/Kazakhstan/NU-41_10/2021	2021-08-03	Asia	Kazakhstan	Astana	Astana	51.147222	71.422222		29570	BA.1.1	GRA
EPI_ISL_16871839	hCoV-19/Kazakhstan/NU-42_10/2021	2021-08-03	Asia	Kazakhstan	Astana	Astana	51.147222	71.422222		29548	BA.1.1	GRA
EPI_ISL_16871838	hCoV-19/Kazakhstan/NU-43_10/2021	2021-08-03	Asia	Kazakhstan	Astana	Astana	51.147222	71.422222		29559	BA.1	GRA
EPI_ISL_16871837	hCoV-19/Kazakhstan/NU-44_10/2021	2021-08-03	Asia	Kazakhstan	Astana	Astana	51.147222	71.422222		29562	BA.1.1	GRA
EPI_ISL_16871836	hCoV-19/Kazakhstan/NU-47_10/2021	2021-08-03	Asia	Kazakhstan	Astana	Astana	51.147222	71.422222		29547	BA.1.1	GRA
EPI_ISL_16871835	hCoV-19/Kazakhstan/NU-48_10/2021	2021-08-04	Asia	Kazakhstan	Astana	Astana	51.147222	71.422222		29544	BA.1.1	GRA
EPI_ISL_16871834	hCoV-19/Kazakhstan/NU-49_10/2021	2021-08-04	Asia	Kazakhstan	Astana	Astana	51.147222	71.422222		29543	BA.1.1	GRA
EPI_ISL_16871833	hCoV-19/Kazakhstan/NU-52_10/2021	2021-08-04	Asia	Kazakhstan	Astana	Astana	51.147222	71.422222		29494	BA.1.1	GRA
EPI_ISL_16871832	hCoV-19/Kazakhstan/NU-57_10/2021	2021-08-04	Asia	Kazakhstan	Astana	Astana	51.147222	71.422222		29555	BA.1.1	GRA
EPI_ISL_16871831	hCoV-19/Kazakhstan/NU-58_10/2021	2021-08-04	Asia	Kazakhstan	Astana	Astana	51.147222	71.422222		29525	BA.1.1	GRA
EPI_ISL_16871830	hCoV-19/Kazakhstan/NU-65_10/2021	2021-08-04	Asia	Kazakhstan	Astana	Astana	51.147222	71.422222		29547	BA.1.1	GRA
EPI_ISL_16871829	hCoV-19/Kazakhstan/NU-67_10/2021	2021-08-04	Asia	Kazakhstan	Astana	Astana	51.147222	71.422222		29554	BA.1.1	GRA
EPI_ISL_16871828	hCoV-19/Kazakhstan/NU-68_10/2021	2021-08-04	Asia	Kazakhstan	Astana	Astana	51.147222	71.422222		29538	BA.1.1	GRA
EPI_ISL_16871826	hCoV-19/Kazakhstan/NU-70_10/2021	2021-08-04	Asia	Kazakhstan	Astana	Astana	51.147222	71.422222		29525	BA.1.1	GRA
EPI_ISL_16871825	hCoV-19/Kazakhstan/NU-73_10/2021	2021-08-04	Asia	Kazakhstan	Astana	Astana	51.147222	71.422222		29543	AY.122	GK
EPI_ISL_16871824	hCoV-19/Kazakhstan/NU-75_10/2021	2021-08-04	Asia	Kazakhstan	Astana	Astana	51.147222	71.422222		29538	BA.1.1	GRA
EPI_ISL_16871823	hCoV-19/Kazakhstan/NU-77_10/2021	2021-08-05	Asia	Kazakhstan	Astana	Astana	51.147222	71.422222		29531	BA.1.1	GRA
EPI_ISL_16871822	hCoV-19/Kazakhstan/NU-80_10/2021	2021-08-05	Asia	Kazakhstan	Astana	Astana	51.147222	71.422222		29518	BA.1	GRA
EPI_ISL_16871821	hCoV-19/Kazakhstan/NU-82_10/2021	2021-08-05	Asia	Kazakhstan	Astana	Astana	51.147222	71.422222		29538	BA.1.1	GRA
EPI_ISL_16871820	hCoV-19/Kazakhstan/NU-85_10/2021	2021-08-05	Asia	Kazakhstan	Astana	Astana	51.147222	71.422222		29538	BA.1.1	GRA
EPI_ISL_16871819	hCoV-19/Kazakhstan/NU-87_10/2021	2021-08-05	Asia	Kazakhstan	Astana	Astana	51.147222	71.422222		29526	BA.1.1	GRA
EPI_ISL_16871818	hCoV-19/Kazakhstan/NU-88_10/2021	2021-08-05	Asia	Kazakhstan	Astana	Astana	51.147222	71.422222		29546	BA.1.1	GRA
EPI_ISL_16871817	hCoV-19/Kazakhstan/NU-89_10/2021	2021-08-05	Asia	Kazakhstan	Astana	Astana	51.147222	71.422222		29558	BA.1.1	GRA
EPI_ISL_16871816	hCoV-19/Kazakhstan/NU-90_10/2021	2021-08-06	Asia	Kazakhstan	Astana	Astana	51.147222	71.422222		29555	BA.1.1	GRA
EPI_ISL_16871815	hCoV-19/Kazakhstan/NU-91_10/2021	2021-08-06	Asia	Kazakhstan	Astana	Astana	51.147222	71.422222		29535	BA.1	GRA
EPI_ISL_16871814	hCoV-19/Kazakhstan/NU-04_11/2021	2021-08-06	Asia	Kazakhstan	Astana	Astana	51.147222	71.422222		29534	BA.1	GRA
EPI_ISL_16871813	hCoV-19/Kazakhstan/NU-08_11/2021	2021-08-06	Asia	Kazakhstan	Astana	Astana	51.147222	71.422222		29526	BA.1.1	GRA
EPI_ISL_16871812	hCoV-19/Kazakhstan/NU-60_11/2021	2021-08-06	Asia	Kazakhstan	Astana	Astana	51.147222	71.422222		29534	BA.1.1	GRA
EPI_ISL_16871811	hCoV-19/Kazakhstan/NU-64_11/2021	2021-08-06	Asia	Kazakhstan	Astana	Astana	51.147222	71.422222		29542	BA.1.1	GRA
EPI_ISL_16871810	hCoV-19/Kazakhstan/NU-19_12/2021	2021-08-06	Asia	Kazakhstan	Astana	Astana	51.147222	71.422222		29448	BA.1.1	GRA
EPI_ISL_16871809	hCoV-19/Kazakhstan/NU-25_12/2021	2021-08-06	Asia	Kazakhstan	Astana	Astana	51.147222	71.422222		29420	BA.1.1	GRA
EPI_ISL_16871808	hCoV-19/Kazakhstan/NU-42_13/2021	2021-08-06	Asia	Kazakhstan	Astana	Astana	51.147222	71.422222		28991	BA.1.1	GRA
EPI_ISL_16871807	hCoV-19/Kazakhstan/NU-43_13/2021	2021-08-06	Asia	Kazakhstan	Astana	Astana	51.147222	71.422222		28575	BA.1.1	GRA
EPI_ISL_16871806	hCoV-19/Kazakhstan/NU-47_13/2021	2021-08-06	Asia	Kazakhstan	Astana	Astana	51.147222	71.422222		28914	BA.1.1	GRA
EPI_ISL_16871805	hCoV-19/Kazakhstan/NU-81_13/2021	2021-08-07	Asia	Kazakhstan	Astana	Astana	51.147222	71.422222		29459	BA.1.1	GRA
EPI_ISL_16871804	hCoV-19/Kazakhstan/NU-03_14/2021	2021-08-07	Asia	Kazakhstan	Astana	Astana	51.147222	71.422222		29509	BA.1.1	GRA
EPI_ISL_16871803	hCoV-19/Kazakhstan/NU-04_14/2021	2021-08-07	Asia	Kazakhstan	Astana	Astana	51.147222	71.422222		29501	BA.1.1	GRA
EPI_ISL_16871802	hCoV-19/Kazakhstan/NU-20_14/2021	2021-08-07	Asia	Kazakhstan	Astana	Astana	51.147222	71.422222		29464	BA.1.1	GRA
EPI_ISL_16871801	hCoV-19/Kazakhstan/NU-39_14/2021	2021-08-07	Asia	Kazakhstan	Astana	Astana	51.147222	71.422222		29469	BA.1.1	GRA
EPI_ISL_16871800	hCoV-19/Kazakhstan/NU-41_14/2021	2021-08-07	Asia	Kazakhstan	Astana	Astana	51.147222	71.422222		29496	BA.1.1	GRA
EPI_ISL_16871799	hCoV-19/Kazakhstan/NU-48_14/2021	2021-08-07	Asia	Kazakhstan	Astana	Astana	51.147222	71.422222		29458	BA.1	GRA
EPI_ISL_16871798	hCoV-19/Kazakhstan/NU-01_15/2021	2021-08-09	Asia	Kazakhstan	Astana	Astana	51.147222	71.422222		29467	BA.1.1	GRA
EPI_ISL_16871797	hCoV-19/Kazakhstan/NU-02_15/2021	2021-08-09	Asia	Kazakhstan	Astana	Astana	51.147222	71.422222		29336	BA.1.1	GRA
EPI_ISL_16871796	hCoV-19/Kazakhstan/NU-03_15/2021	2021-08-09	Asia	Kazakhstan	Astana	Astana	51.147222	71.422222		29447	BA.1.1	GRA
EPI_ISL_16871795	hCoV-19/Kazakhstan/NU-04_15/2021	2021-08-09	Asia	Kazakhstan	Astana	Astana	51.147222	71.422222		29518	BA.1.1	GRA
EPI_ISL_16871794	hCoV-19/Kazakhstan/NU-05_15/2021	2021-08-09	Asia	Kazakhstan	Astana	Astana	51.147222	71.422222		29402	BA.1.1	GRA
EPI_ISL_16871793	hCoV-19/Kazakhstan/NU-06_15/2021	2021-08-09	Asia	Kazakhstan	Astana	Astana	51.147222	71.422222		29498	BA.1.1	GRA
EPI_ISL_16871792	hCoV-19/Kazakhstan/NU-07_15/2021	2021-08-09	Asia	Kazakhstan	Astana	Astana	51.147222	71.422222		29468	BA.1.1	GRA
EPI_ISL_16871791	hCoV-19/Kazakhstan/NU-08_15/2021	2021-08-09	Asia	Kazakhstan	Astana	Astana	51.147222	71.422222		29383	BA.1.1	GRA
EPI_ISL_16871790	hCoV-19/Kazakhstan/NU-09_15/2021	2021-08-09	Asia	Kazakhstan	Astana	Astana	51.147222	71.422222		29467	BA.1.1	GRA
EPI_ISL_16871789	hCoV-19/Kazakhstan/NU-10_15/2022	2022-01-06	Asia	Kazakhstan	Astana	Astana	51.147222	71.422222		29167	BA.1.1	GRA
EPI_ISL_16871788	hCoV-19/Kazakhstan/NU-11_15/2022	2022-01-11	Asia	Kazakhstan	Astana	Astana	51.147222	71.422222		29478	BA.1.1	GRA
EPI_ISL_16871787	hCoV-19/Kazakhstan/NU-12_15/2022	2022-01-11	Asia	Kazakhstan	Astana	Astana	51.147222	71.422222		29283	BA.1.1	GRA
EPI_ISL_16871786	hCoV-19/Kazakhstan/NU-14_15/2022	2022-01-11	Asia	Kazakhstan	Astana	Astana	51.147222	71.422222		29415	BA.1.1	GRA
EPI_ISL_16871785	hCoV-19/Kazakhstan/NU-15_15/2022	2022-01-11	Asia	Kazakhstan	Astana	Astana	51.147222	71.422222		29468	BA.1.1	GRA
EPI_ISL_16871784	hCoV-19/Kazakhstan/NU-16_15/2022	2022-01-22	Asia	Kazakhstan	Astana	Astana	51.147222	71.422222		29428	BA.1.1	GRA
EPI_ISL_16871783	hCoV-19/Kazakhstan/NU-17_15/2022	2022-01-05	Asia	Kazakhstan	Astana	Astana	51.147222	71.422222		29399	BA.1.1	GRA
EPI_ISL_16871782	hCoV-19/Kazakhstan/NU-18_15/2022	2022-01-05	Asia	Kazakhstan	Astana	Astana	51.147222	71.422222		29366	BA.1.1	GRA
EPI_ISL_16871781	hCoV-19/Kazakhstan/NU-19_15/2022	2022-01-05	Asia	Kazakhstan	Astana	Astana	51.147222	71.422222		29449	BA.1.1	GRA
EPI_ISL_16871780	hCoV-19/Kazakhstan/NU-20_15/2022	2022-01-05	Asia	Kazakhstan	Astana	Astana	51.147222	71.422222		29292	BA.1.1	GRA
EPI_ISL_16871779	hCoV-19/Kazakhstan/NU-21_15/2022	2022-01-05	Asia	Kazakhstan	Astana	Astana	51.147222	71.422222		29442	BA.1.1	GRA
EPI_ISL_16871778	hCoV-19/Kazakhstan/NU-22_15/2022	2022-01-06	Asia	Kazakhstan	Astana	Astana	51.147222	71.422222		29380	BA.1.1	GRA
EPI_ISL_16871777	hCoV-19/Kazakhstan/NU-23_15/2022	2022-01-06	Asia	Kazakhstan	Astana	Astana	51.147222	71.422222		29454	BA.1.1	GRA
EPI_ISL_16871776	hCoV-19/Kazakhstan/NU-24_15/2022	2022-01-06	Asia	Kazakhstan	Astana	Astana	51.147222	71.422222		29468	BA.1.1	GRA
EPI_ISL_16871775	hCoV-19/Kazakhstan/NU-25_15/2022	2022-01-06	Asia	Kazakhstan	Astana	Astana	51.147222	71.422222		29493	BA.1.1	GRA
EPI_ISL_16871774	hCoV-19/Kazakhstan/NU-26_15/2022	2022-01-06	Asia	Kazakhstan	Astana	Astana	51.147222	71.422222		29468	BA.1.1	GRA
EPI_ISL_16871773	hCoV-19/Kazakhstan/NU-27_15/2022	2022-01-06	Asia	Kazakhstan	Astana	Astana	51.147222	71.422222		29402	BA.1.1	GRA
EPI_ISL_16871772	hCoV-19/Kazakhstan/NU-28_15/2022	2022-01-06	Asia	Kazakhstan	Astana	Astana	51.147222	71.422222		29483	BA.1.1	GRA
EPI_ISL_16871771	hCoV-19/Kazakhstan/NU-29_15/2022	2022-01-06	Asia	Kazakhstan	Astana	Astana	51.147222	71.422222		29364	BA.1.1	GRA
EPI_ISL_16871770	hCoV-19/Kazakhstan/NU-30_15/2022	2022-01-06	Asia	Kazakhstan	Astana	Astana	51.147222	71.422222		29292	BA.1.1	GRA
EPI_ISL_16871769	hCoV-19/Kazakhstan/NU-31_15/2022	2022-01-08	Asia	Kazakhstan	Astana	Astana	51.147222	71.422222		29420	BA.1.1	GRA
EPI_ISL_16871768	hCoV-19/Kazakhstan/NU-33_15/2022	2022-01-08	Asia	Kazakhstan	Astana	Astana	51.147222	71.422222		29474	BA.1.1	GRA
EPI_ISL_16871767	hCoV-19/Kazakhstan/NU-34_15/2022	2022-01-08	Asia	Kazakhstan	Astana	Astana	51.147222	71.422222		29478	BA.1.1	GRA
EPI_ISL_16871766	hCoV-19/Kazakhstan/NU-35_15/2022	2022-01-08	Asia	Kazakhstan	Astana	Astana	51.147222	71.422222		29283	BA.1	GRA
EPI_ISL_16871765	hCoV-19/Kazakhstan/NU-36_15/2022	2022-01-08	Asia	Kazakhstan	Astana	Astana	51.147222	71.422222		29392	BA.1.1	GRA
EPI_ISL_16871764	hCoV-19/Kazakhstan/NU-37_15/2022	2022-01-08	Asia	Kazakhstan	Astana	Astana	51.147222	71.422222		29438	BA.1.1	GRA
EPI_ISL_16871763	hCoV-19/Kazakhstan/NU-39_15/2022	2022-01-08	Asia	Kazakhstan	Astana	Astana	51.147222	71.422222		29425	BA.1.1	GRA
EPI_ISL_16871762	hCoV-19/Kazakhstan/NU-40_15/2022	2022-01-08	Asia	Kazakhstan	Astana	Astana	51.147222	71.422222		29497	BA.1.1	GRA
EPI_ISL_16871761	hCoV-19/Kazakhstan/NU-41_15/2022	2022-01-08	Asia	Kazakhstan	Astana	Astana	51.147222	71.422222		29461	BA.1.1	GRA
EPI_ISL_16871760	hCoV-19/Kazakhstan/NU-42_15/2022	2022-01-08	Asia	Kazakhstan	Astana	Astana	51.147222	71.422222		29366	BA.1.1	GRA
EPI_ISL_16871759	hCoV-19/Kazakhstan/NU-43_15/2022	2022-01-09	Asia	Kazakhstan	Astana	Astana	51.147222	71.422222		29476	BA.1.15	GRA
EPI_ISL_16871758	hCoV-19/Kazakhstan/NU-44_15/2022	2022-01-09	Asia	Kazakhstan	Astana	Astana	51.147222	71.422222		29504	BA.1.1	GRA
EPI_ISL_16871757	hCoV-19/Kazakhstan/NU-45_15/2022	2022-01-05	Asia	Kazakhstan	Astana	Astana	51.147222	71.422222		29481	BA.1.1	GRA
EPI_ISL_16871756	hCoV-19/Kazakhstan/NU-46_15/2022	2022-01-05	Asia	Kazakhstan	Astana	Astana	51.147222	71.422222		29376	BA.1.1	GRA
EPI_ISL_16871755	hCoV-19/Kazakhstan/NU-47_15/2022	2022-01-05	Asia	Kazakhstan	Astana	Astana	51.147222	71.422222		29377	BA.1.1	GRA
EPI_ISL_16871754	hCoV-19/Kazakhstan/NU-48_15/2022	2022-01-05	Asia	Kazakhstan	Astana	Astana	51.147222	71.422222		29283	BA.1	GRA
EPI_ISL_16871753	hCoV-19/Kazakhstan/NU-49_15/2022	2022-01-06	Asia	Kazakhstan	Astana	Astana	51.147222	71.422222		29453	BA.1.1	GRA
EPI_ISL_16871749	hCoV-19/Kazakhstan/NU-58_15/2022	2022-01-06	Asia	Kazakhstan	Astana	Astana	51.147222	71.422222		29383	BA.1.1	GRA
EPI_ISL_16871748	hCoV-19/Kazakhstan/NU-59_15/2022	2022-01-06	Asia	Kazakhstan	Astana	Astana	51.147222	71.422222		29439	BA.1.1	GRA
EPI_ISL_16871747	hCoV-19/Kazakhstan/NU-61_15/2022	2022-01-06	Asia	Kazakhstan	Astana	Astana	51.147222	71.422222		29442	BA.1.1	GRA
EPI_ISL_16871746	hCoV-19/Kazakhstan/NU-62_15/2022	2022-01-06	Asia	Kazakhstan	Astana	Astana	51.147222	71.422222		29292	BA.1.1	GRA
EPI_ISL_16871745	hCoV-19/Kazakhstan/NU-63_15/2022	2022-01-08	Asia	Kazakhstan	Astana	Astana	51.147222	71.422222		29347	BA.1	GRA
EPI_ISL_16871744	hCoV-19/Kazakhstan/NU-64_15/2022	2022-01-08	Asia	Kazakhstan	Astana	Astana	51.147222	71.422222		29466	BA.1.1	GRA
EPI_ISL_16871743	hCoV-19/Kazakhstan/NU-65_15/2022	2022-01-08	Asia	Kazakhstan	Astana	Astana	51.147222	71.422222		29404	BA.1.1	GRA
EPI_ISL_16871742	hCoV-19/Kazakhstan/NU-66_15/2022	2022-01-08	Asia	Kazakhstan	Astana	Astana	51.147222	71.422222		29280	BA.1.1	GRA
EPI_ISL_16871741	hCoV-19/Kazakhstan/NU-67_15/2022	2022-01-08	Asia	Kazakhstan	Astana	Astana	51.147222	71.422222		29467	BA.1.1	GRA
EPI_ISL_16871740	hCoV-19/Kazakhstan/NU-68_15/2022	2022-01-08	Asia	Kazakhstan	Astana	Astana	51.147222	71.422222		29464	BA.1.1	GRA
EPI_ISL_16871739	hCoV-19/Kazakhstan/NU-69_15/2022	2022-01-08	Asia	Kazakhstan	Astana	Astana	51.147222	71.422222		29461	BA.1.1	GRA
EPI_ISL_16871738	hCoV-19/Kazakhstan/NU-70_15/2022	2022-01-08	Asia	Kazakhstan	Astana	Astana	51.147222	71.422222		29476	BA.1.1	GRA
EPI_ISL_16871737	hCoV-19/Kazakhstan/NU-71_15/2022	2022-01-11	Asia	Kazakhstan	Astana	Astana	51.147222	71.422222		29420	BA.1.1	GRA
EPI_ISL_16871736	hCoV-19/Kazakhstan/NU-72_15/2022	2022-01-11	Asia	Kazakhstan	Astana	Astana	51.147222	71.422222		29326	BA.1.1	GRA
EPI_ISL_16871735	hCoV-19/Kazakhstan/NU-73_15/2022	2022-01-12	Asia	Kazakhstan	Astana	Astana	51.147222	71.422222		28875	BA.1.1	GRA
EPI_ISL_16871734	hCoV-19/Kazakhstan/NU-74_15/2022	2022-01-12	Asia	Kazakhstan	Astana	Astana	51.147222	71.422222		29380	BA.1.1	GRA
EPI_ISL_16871733	hCoV-19/Kazakhstan/NU-76_15/2022	2022-01-10	Asia	Kazakhstan	Astana	Astana	51.147222	71.422222		29364	BA.1.1	GRA
EPI_ISL_16871732	hCoV-19/Kazakhstan/NU-77_15/2022	2022-01-10	Asia	Kazakhstan	Astana	Astana	51.147222	71.422222		29412	BA.1.1	GRA
EPI_ISL_16871731	hCoV-19/Kazakhstan/NU-78_15/2022	2022-01-22	Asia	Kazakhstan	Astana	Astana	51.147222	71.422222		29420	BA.1.1	GRA
EPI_ISL_16871730	hCoV-19/Kazakhstan/NU-81_15/2022	2022-01-22	Asia	Kazakhstan	Astana	Astana	51.147222	71.422222		29366	BA.1.1	GRA
EPI_ISL_16871729	hCoV-19/Kazakhstan/NU-83_15/2022	2022-01-22	Asia	Kazakhstan	Astana	Astana	51.147222	71.422222		29410	BA.1	GRA
EPI_ISL_16871728	hCoV-19/Kazakhstan/NU-84_15/2022	2022-01-24	Asia	Kazakhstan	Astana	Astana	51.147222	71.422222		29466	BA.1.1	GRA
EPI_ISL_16871727	hCoV-19/Kazakhstan/NU-85_15/2022	2022-01-14	Asia	Kazakhstan	Astana	Astana	51.147222	71.422222		29161	BA.1.1	GRA
EPI_ISL_16871726	hCoV-19/Kazakhstan/NU-91_15/2022	2022-01-15	Asia	Kazakhstan	Astana	Astana	51.147222	71.422222		29373	BA.1	GRA
EPI_ISL_16871725	hCoV-19/Kazakhstan/NU-92_15/2022	2022-01-17	Asia	Kazakhstan	Astana	Astana	51.147222	71.422222		29331	BA.1.1	GRA
EPI_ISL_16871724	hCoV-19/Kazakhstan/NU-74_16/2022	2022-01-17	Asia	Kazakhstan	Astana	Astana	51.147222	71.422222		29525	BA.1.1	GRA
EPI_ISL_16871723	hCoV-19/Kazakhstan/NU-86_16/2022	2022-01-17	Asia	Kazakhstan	Astana	Astana	51.147222	71.422222		29509	BA.1.1	GRA
EPI_ISL_16871722	hCoV-19/Kazakhstan/NU-20_17/2022	2022-01-31	Asia	Kazakhstan	Astana	Astana	51.147222	71.422222		29440	BA.1.1	GRA
EPI_ISL_16871721	hCoV-19/Kazakhstan/NU-54_17/2022	2022-01-31	Asia	Kazakhstan	Astana	Astana	51.147222	71.422222		29358	BA.1.1	GRA
EPI_ISL_16871720	hCoV-19/Kazakhstan/NU-67_17/2022	2022-01-31	Asia	Kazakhstan	Astana	Astana	51.147222	71.422222		29461	BA.1.1	GRA
EPI_ISL_16871719	hCoV-19/Kazakhstan/NU-78_17/2022	2022-01-31	Asia	Kazakhstan	Astana	Astana	51.147222	71.422222		29375	BA.1.1	GRA
EPI_ISL_16871718	hCoV-19/Kazakhstan/NU-85_17/2022	2022-02-01	Asia	Kazakhstan	Astana	Astana	51.147222	71.422222		29277	BA.1.1	GRA
EPI_ISL_16871717	hCoV-19/Kazakhstan/NU-89_17/2022	2022-02-01	Asia	Kazakhstan	Astana	Astana	51.147222	71.422222		29383	BA.1.1	GRA
EPI_ISL_16871716	hCoV-19/Kazakhstan/NU-93_17/2022	2022-02-01	Asia	Kazakhstan	Astana	Astana	51.147222	71.422222		29420	BA.1.1	GRA
EPI_ISL_16871715	hCoV-19/Kazakhstan/NU-94_17/2022	2022-02-01	Asia	Kazakhstan	Astana	Astana	51.147222	71.422222		29363	BA.1.1	GRA
EPI_ISL_16871714	hCoV-19/Kazakhstan/NU-95_17/2022	2022-02-01	Asia	Kazakhstan	Astana	Astana	51.147222	71.422222		29423	BA.1.1	GRA
EPI_ISL_16871713	hCoV-19/Kazakhstan/NU-01_18/2022	2022-02-01	Asia	Kazakhstan	Astana	Astana	51.147222	71.422222		29447	BA.1.1	GRA
EPI_ISL_16871712	hCoV-19/Kazakhstan/NU-02_18/2022	2022-02-02	Asia	Kazakhstan	Astana	Astana	51.147222	71.422222		29392	BA.1.1	GRA
EPI_ISL_16871711	hCoV-19/Kazakhstan/NU-03_18/2022	2022-02-02	Asia	Kazakhstan	Astana	Astana	51.147222	71.422222		29518	BA.1.1	GRA
EPI_ISL_16871710	hCoV-19/Kazakhstan/NU-04_18/2022	2022-02-03	Asia	Kazakhstan	Astana	Astana	51.147222	71.422222		29506	BA.1.1	GRA
EPI_ISL_16871709	hCoV-19/Kazakhstan/NU-05_18/2022	2022-02-03	Asia	Kazakhstan	Astana	Astana	51.147222	71.422222		29420	BA.1.1	GRA
EPI_ISL_16871708	hCoV-19/Kazakhstan/NU-09_18/2022	2022-02-03	Asia	Kazakhstan	Astana	Astana	51.147222	71.422222		29467	BA.1.1	GRA
EPI_ISL_16871707	hCoV-19/Kazakhstan/NU-11_18/2022	2022-02-04	Asia	Kazakhstan	Astana	Astana	51.147222	71.422222		29466	BA.1.1	GRA
EPI_ISL_16871706	hCoV-19/Kazakhstan/NU-12_18/2022	2022-02-04	Asia	Kazakhstan	Astana	Astana	51.147222	71.422222		29447	BA.1.1	GRA
EPI_ISL_16871705	hCoV-19/Kazakhstan/NU-13_18/2022	2022-02-04	Asia	Kazakhstan	Astana	Astana	51.147222	71.422222		29515	BA.1.1	GRA
EPI_ISL_16871704	hCoV-19/Kazakhstan/NU-14_18/2022	2022-02-04	Asia	Kazakhstan	Astana	Astana	51.147222	71.422222		29404	BA.1.1	GRA
EPI_ISL_16871703	hCoV-19/Kazakhstan/NU-17_18/2022	2022-02-04	Asia	Kazakhstan	Astana	Astana	51.147222	71.422222		29509	BA.1.1	GRA
EPI_ISL_16871702	hCoV-19/Kazakhstan/NU-18_18/2022	2022-02-04	Asia	Kazakhstan	Astana	Astana	51.147222	71.422222		29366	BA.1.1	GRA
EPI_ISL_16871701	hCoV-19/Kazakhstan/NU-19_18/2022	2022-02-05	Asia	Kazakhstan	Astana	Astana	51.147222	71.422222		29333	BA.1.1	GRA
EPI_ISL_16871700	hCoV-19/Kazakhstan/NU-20_18/2022	2022-02-05	Asia	Kazakhstan	Astana	Astana	51.147222	71.422222		29371	BA.1.1	GRA
EPI_ISL_16871699	hCoV-19/Kazakhstan/NU-21_18/2022	2022-02-05	Asia	Kazakhstan	Astana	Astana	51.147222	71.422222		29501	BA.1.1	GRA
EPI_ISL_16871698	hCoV-19/Kazakhstan/NU-22_18/2022	2022-02-07	Asia	Kazakhstan	Astana	Astana	51.147222	71.422222		29467	BA.1.1	GRA
EPI_ISL_16871697	hCoV-19/Kazakhstan/NU-23_18/2022	2022-02-07	Asia	Kazakhstan	Astana	Astana	51.147222	71.422222		29366	BA.1.1	GRA
EPI_ISL_16871696	hCoV-19/Kazakhstan/NU-24_18/2022	2022-02-07	Asia	Kazakhstan	Astana	Astana	51.147222	71.422222		29514	BA.1.1	GRA
EPI_ISL_16871695	hCoV-19/Kazakhstan/NU-25_18/2022	2022-02-07	Asia	Kazakhstan	Astana	Astana	51.147222	71.422222		29495	BA.1.1	GRA
EPI_ISL_16871694	hCoV-19/Kazakhstan/NU-26_18/2022	2022-02-08	Asia	Kazakhstan	Astana	Astana	51.147222	71.422222		29513	BA.1.1	GRA
EPI_ISL_16871693	hCoV-19/Kazakhstan/NU-27_18/2022	2022-02-09	Asia	Kazakhstan	Astana	Astana	51.147222	71.422222		29469	BA.1.1	GRA
EPI_ISL_16871692	hCoV-19/Kazakhstan/NU-28_18/2022	2022-02-09	Asia	Kazakhstan	Astana	Astana	51.147222	71.422222		29517	BA.1.1	GRA
EPI_ISL_16871691	hCoV-19/Kazakhstan/NU-30_18/2022	2022-02-09	Asia	Kazakhstan	Astana	Astana	51.147222	71.422222		29500	BA.1	GRA
EPI_ISL_16871690	hCoV-19/Kazakhstan/NU-31_18/2022	2022-02-09	Asia	Kazakhstan	Astana	Astana	51.147222	71.422222		29362	BA.1	GRA
EPI_ISL_16871689	hCoV-19/Kazakhstan/NU-32_18/2022	2022-02-10	Asia	Kazakhstan	Astana	Astana	51.147222	71.422222		29391	BA.1.1	GRA
EPI_ISL_16871688	hCoV-19/Kazakhstan/NU-33_18/2022	2022-02-10	Asia	Kazakhstan	Astana	Astana	51.147222	71.422222		29383	BA.1.1	GRA
EPI_ISL_16871687	hCoV-19/Kazakhstan/NU-34_18/2022	2022-02-11	Asia	Kazakhstan	Astana	Astana	51.147222	71.422222		29482	BA.1.1	GRA
EPI_ISL_16871686	hCoV-19/Kazakhstan/NU-36_18/2022	2022-02-12	Asia	Kazakhstan	Astana	Astana	51.147222	71.422222		29525	BA.1.1	GRA
EPI_ISL_16871685	hCoV-19/Kazakhstan/NU-37_18/2022	2022-02-15	Asia	Kazakhstan	Astana	Astana	51.147222	71.422222		29495	BA.1.1	GRA
EPI_ISL_16871684	hCoV-19/Kazakhstan/NU-39_18/2022	2022-02-15	Asia	Kazakhstan	Astana	Astana	51.147222	71.422222		29376	BA.1.1	GRA
EPI_ISL_16871683	hCoV-19/Kazakhstan/NU-40_18/2022	2022-02-16	Asia	Kazakhstan	Astana	Astana	51.147222	71.422222		29482	BA.1.1	GRA
EPI_ISL_16871682	hCoV-19/Kazakhstan/NU-41_18/2022	2022-02-16	Asia	Kazakhstan	Astana	Astana	51.147222	71.422222		29515	BA.1.1	GRA
EPI_ISL_16871681	hCoV-19/Kazakhstan/NU-43_18/2022	2022-02-17	Asia	Kazakhstan	Astana	Astana	51.147222	71.422222		29366	BA.1.1	GRA
EPI_ISL_16871680	hCoV-19/Kazakhstan/NU-44_18/2022	2022-02-21	Asia	Kazakhstan	Astana	Astana	51.147222	71.422222		29412	BA.1.1	GRA
EPI_ISL_16871679	hCoV-19/Kazakhstan/NU-45_18/2022	2022-02-21	Asia	Kazakhstan	Astana	Astana	51.147222	71.422222		29423	BA.1.1	GRA
EPI_ISL_16871678	hCoV-19/Kazakhstan/NU-46_18/2022	2022-02-22	Asia	Kazakhstan	Astana	Astana	51.147222	71.422222		29527	BA.1.1	GRA
EPI_ISL_16871677	hCoV-19/Kazakhstan/NU-48_18/2022	2022-03-01	Asia	Kazakhstan	Astana	Astana	51.147222	71.422222		29435	BA.1.1	GRA
EPI_ISL_16871676	hCoV-19/Kazakhstan/NU-49_18/2022	2022-03-04	Asia	Kazakhstan	Astana	Astana	51.147222	71.422222		29292	BA.1.1	GRA
EPI_ISL_16871675	hCoV-19/Kazakhstan/NU-50_18/2022	2022-03-10	Asia	Kazakhstan	Astana	Astana	51.147222	71.422222		29419	BA.1.1	GRA
EPI_ISL_16871674	hCoV-19/Kazakhstan/NU-51_18/2022	2022-05-28	Asia	Kazakhstan	Astana	Astana	51.147222	71.422222		29487	BA.1.1	GRA
EPI_ISL_16871673	hCoV-19/Kazakhstan/NU-52_18/2022	2022-01-13	Asia	Kazakhstan	Astana	Astana	51.147222	71.422222		29456	BA.1.1	GRA
EPI_ISL_16871672	hCoV-19/Kazakhstan/NU-53_18/2022	2022-01-13	Asia	Kazakhstan	Astana	Astana	51.147222	71.422222		29403	BA.1.1	GRA
EPI_ISL_16871671	hCoV-19/Kazakhstan/NU-54_18/2022	2022-01-13	Asia	Kazakhstan	Astana	Astana	51.147222	71.422222		29469	BA.1.1	GRA
EPI_ISL_16871670	hCoV-19/Kazakhstan/NU-55_18/2022	2022-01-19	Asia	Kazakhstan	Astana	Astana	51.147222	71.422222		29482	BA.1.1	GRA
EPI_ISL_16871669	hCoV-19/Kazakhstan/NU-67_18/2022	2022-01-19	Asia	Kazakhstan	Astana	Astana	51.147222	71.422222		29495	BA.1.1	GRA
EPI_ISL_16871668	hCoV-19/Kazakhstan/NU-75_18/2022	2022-01-19	Asia	Kazakhstan	Astana	Astana	51.147222	71.422222		29452	AY.122	GK
EPI_ISL_16871667	hCoV-19/Kazakhstan/NU-81_18/2022	2022-01-19	Asia	Kazakhstan	Astana	Astana	51.147222	71.422222		29244	BA.1.1	GRA
EPI_ISL_16871666	hCoV-19/Kazakhstan/NU-85_18/2022	2022-01-20	Asia	Kazakhstan	Astana	Astana	51.147222	71.422222		29204	B.1.1.7	GRY
EPI_ISL_16871665	hCoV-19/Kazakhstan/NU-87_18/2022	2022-01-20	Asia	Kazakhstan	Astana	Astana	51.147222	71.422222		29506	AY.122	GK
EPI_ISL_16871664	hCoV-19/Kazakhstan/NU-91_18/2022	2022-01-20	Asia	Kazakhstan	Astana	Astana	51.147222	71.422222		29438	BA.1.1	GRA
EPI_ISL_16871663	hCoV-19/Kazakhstan/NU-93_18/2022	2022-01-20	Asia	Kazakhstan	Astana	Astana	51.147222	71.422222		29518	BA.1.1	GRA
EPI_ISL_16871662	hCoV-19/Kazakhstan/NU-01_4/2022	2022-01-21	Asia	Kazakhstan	Astana	Astana	51.147222	71.422222		29576	AY.122	GK
EPI_ISL_16871661	hCoV-19/Kazakhstan/NU-02_4/2022	2022-01-21	Asia	Kazakhstan	Astana	Astana	51.147222	71.422222		29576	AY.122	GK
EPI_ISL_16871660	hCoV-19/Kazakhstan/NU-03_4/2022	2022-01-21	Asia	Kazakhstan	Astana	Astana	51.147222	71.422222		29576	AY.122	GK
EPI_ISL_16871659	hCoV-19/Kazakhstan/NU-04_4/2022	2022-01-13	Asia	Kazakhstan	Astana	Astana	51.147222	71.422222		29549	AY.122	GK
EPI_ISL_16871658	hCoV-19/Kazakhstan/NU-05_4/2022	2022-01-14	Asia	Kazakhstan	Astana	Astana	51.147222	71.422222		29578	AY.122	GK
EPI_ISL_16871657	hCoV-19/Kazakhstan/NU-06_4/2022	2022-01-14	Asia	Kazakhstan	Astana	Astana	51.147222	71.422222		29578	AY.122	GK
EPI_ISL_16871656	hCoV-19/Kazakhstan/NU-07_4/2022	2022-01-13	Asia	Kazakhstan	Astana	Astana	51.147222	71.422222		29576	AY.122	GK
EPI_ISL_16871655	hCoV-19/Kazakhstan/NU-08_4/2022	2022-01-26	Asia	Kazakhstan	Astana	Astana	51.147222	71.422222		29576	B.1.617.2	GK
EPI_ISL_16871654	hCoV-19/Kazakhstan/NU-09_4/2022	2022-01-28	Asia	Kazakhstan	Astana	Astana	51.147222	71.422222		29576	AY.122	GK
EPI_ISL_16871653	hCoV-19/Kazakhstan/NU-10_4/2022	2022-01-14	Asia	Kazakhstan	Astana	Astana	51.147222	71.422222		29576	AY.122	GK
EPI_ISL_16871652	hCoV-19/Kazakhstan/NU-11_4/2022	2022-01-17	Asia	Kazakhstan	Astana	Astana	51.147222	71.422222		29576	AY.122	GK
EPI_ISL_16871651	hCoV-19/Kazakhstan/NU-12_4/2022	2022-01-17	Asia	Kazakhstan	Astana	Astana	51.147222	71.422222		29584	AY.122	GK
EPI_ISL_16871650	hCoV-19/Kazakhstan/NU-13_4/2022	2022-01-24	Asia	Kazakhstan	Astana	Astana	51.147222	71.422222		29576	AY.122	GK
EPI_ISL_16871649	hCoV-19/Kazakhstan/NU-14_4/2022	2022-01-09	Asia	Kazakhstan	Astana	Astana	51.147222	71.422222		29576	AY.122	GK
EPI_ISL_16871648	hCoV-19/Kazakhstan/NU-15_4/2022	2022-01-10	Asia	Kazakhstan	Astana	Astana	51.147222	71.422222		29576	AY.122	GK
EPI_ISL_16871647	hCoV-19/Kazakhstan/NU-16_4/2022	2022-01-11	Asia	Kazakhstan	Astana	Astana	51.147222	71.422222		29576	AY.122	GK
EPI_ISL_16871646	hCoV-19/Kazakhstan/NU-17_4/2022	2022-01-11	Asia	Kazakhstan	Astana	Astana	51.147222	71.422222		29576	B.1.617.2	GK
EPI_ISL_16871645	hCoV-19/Kazakhstan/NU-18_4/2022	2022-01-11	Asia	Kazakhstan	Astana	Astana	51.147222	71.422222		29573	AY.122	GK
EPI_ISL_16871644	hCoV-19/Kazakhstan/NU-19_4/2022	2022-01-11	Asia	Kazakhstan	Astana	Astana	51.147222	71.422222		29581	B.1.617.2	GK
EPI_ISL_16871643	hCoV-19/Kazakhstan/NU-20_4/2022	2022-01-11	Asia	Kazakhstan	Astana	Astana	51.147222	71.422222		29576	AY.122	GK
EPI_ISL_16871642	hCoV-19/Kazakhstan/NU-21_4/2022	2022-01-11	Asia	Kazakhstan	Astana	Astana	51.147222	71.422222		29576	AY.122	GK
EPI_ISL_16871641	hCoV-19/Kazakhstan/NU-22_4/2022	2022-01-11	Asia	Kazakhstan	Astana	Astana	51.147222	71.422222		29576	AY.122	GK
EPI_ISL_16871640	hCoV-19/Kazakhstan/NU-23_4/2022	2022-01-11	Asia	Kazakhstan	Astana	Astana	51.147222	71.422222		29575	B.1.617.2	GK
EPI_ISL_16871639	hCoV-19/Kazakhstan/NU-24_4/2022	2022-01-11	Asia	Kazakhstan	Astana	Astana	51.147222	71.422222		29586	AY.122	GK
EPI_ISL_16871638	hCoV-19/Kazakhstan/NU-25_4/2022	2022-01-12	Asia	Kazakhstan	Astana	Astana	51.147222	71.422222		29576	AY.122	GK
EPI_ISL_16871637	hCoV-19/Kazakhstan/NU-26_4/2022	2022-01-12	Asia	Kazakhstan	Astana	Astana	51.147222	71.422222		29560	AY.122	GK
EPI_ISL_16871636	hCoV-19/Kazakhstan/NU-27_4/2022	2022-01-12	Asia	Kazakhstan	Astana	Astana	51.147222	71.422222		29576	AY.122	GK
EPI_ISL_16871635	hCoV-19/Kazakhstan/NU-28_4/2022	2022-01-12	Asia	Kazakhstan	Astana	Astana	51.147222	71.422222		29576	AY.122	GK
EPI_ISL_16871634	hCoV-19/Kazakhstan/NU-30_4/2022	2022-01-12	Asia	Kazakhstan	Astana	Astana	51.147222	71.422222		29580	AY.122	GK
EPI_ISL_16871633	hCoV-19/Kazakhstan/NU-31_4/2022	2022-01-12	Asia	Kazakhstan	Astana	Astana	51.147222	71.422222		29571	AY.122	GK
EPI_ISL_16871632	hCoV-19/Kazakhstan/NU-33_4/2022	2022-01-12	Asia	Kazakhstan	Astana	Astana	51.147222	71.422222		29576	B.1.637	GH
EPI_ISL_16871631	hCoV-19/Kazakhstan/NU-34_4/2022	2022-01-12	Asia	Kazakhstan	Astana	Astana	51.147222	71.422222		29576	AY.122	GK
EPI_ISL_16871630	hCoV-19/Kazakhstan/NU-35_4/2022	2022-01-12	Asia	Kazakhstan	Astana	Astana	51.147222	71.422222		29576	B.1.617.2	GK
EPI_ISL_16871629	hCoV-19/Kazakhstan/NU-36_4/2022	2022-01-12	Asia	Kazakhstan	Astana	Astana	51.147222	71.422222		29576	AY.122	GK
EPI_ISL_16871628	hCoV-19/Kazakhstan/NU-37_4/2022	2022-01-12	Asia	Kazakhstan	Astana	Astana	51.147222	71.422222		29586	AY.122	GK
EPI_ISL_16871627	hCoV-19/Kazakhstan/NU-38_4/2022	2022-01-12	Asia	Kazakhstan	Astana	Astana	51.147222	71.422222		29586	AY.122	GK
EPI_ISL_16871626	hCoV-19/Kazakhstan/NU-39_4/2022	2022-01-13	Asia	Kazakhstan	Astana	Astana	51.147222	71.422222		29581	AY.122	GK
[truncated: 1,300 more rows]
